# Supplementary material for: Development of a distributed group control strategy for pumping well groups connected by multisource DC microgrids
Source: Sci Rep. 2024 Mar 5;14:5443. doi: 10.1038/s41598-024-56018-0 (PMC10914749; doi:10.1038/s41598-024-56018-0)
Supplement: Supplementary file 1 — Supplementary Information. [file 41598_2024_56018_MOESM1_ESM.xlsx]

## Sheet: Comparative data 
inserttime	Voltage of DC bus after installing group control software	Voltage of DC bus after installing group control software	Mean square deviation of DC bus voltage after installing group control software	Average voltage of DC bus after installing group control software	Voltage of DC bus before installing group control software	Voltage of DC bus before installing group control software	Mean square deviation of DC bus voltage before installing group control software	Average voltage of DC bus before installing group control software	Active power of DC bus before installing group control software	Active power of DC bus before installing group control software	Mean square error of active power of DC bus after installing group control software	Active power of DC bus before installing group control software	Active power of DC bus before installing group control software	Mean square error of active power of DC bus before installing group control software	Average active power of DC bus after installing group control software	Average active power of DC bus before installing group control software
Time interval/10 min	0.1V	V		V	0.1V	V	V	V	0.1kW	kW	kW	0.1kW	kW	kW	V	V
2021-11-22 18:51:00	5375	537.5	2.9584	534.28	5399	539.9	28.9444	545.28	203	20.3	9.61	206	20.6	5.29	17.2	18.3
2021-11-22 19:01:00	5360	536	2.9584	534.28	5452	545.2	0.0064	545.28	200	20	7.84	187	18.7	0.16	17.2	18.3
2021-11-22 19:11:00	5383	538.3	16.1604	534.28	5281	528.1	295.152	545.28	168	16.8	0.16	263	26.3	64	17.2	18.3
2021-11-22 19:21:00	5341	534.1	0.0324	534.28	5406	540.6	21.9024	545.28	212	21.2	16	244	24.4	37.21	17.2	18.3
2021-11-22 19:31:00	5384	538.4	16.9744	534.28	5387	538.7	43.2964	545.28	197	19.7	6.25	110	11	53.29	17.2	18.3
2021-11-22 19:41:00	5339	533.9	0.1444	534.28	5401	540.1	26.8324	545.28	210	21	14.44	300	30	136.89	17.2	18.3
2021-11-22 19:51:00	5383	538.3	16.1604	534.28	5426	542.6	7.1824	545.28	150	15	4.84	225	22.5	17.64	17.2	18.3
2021-11-22 20:01:00	5406	540.6	39.9424	534.28	5423	542.3	8.8804	545.28	180	18	0.64	219	21.9	12.96	17.2	18.3
2021-11-22 20:11:00	5342	534.2	0.0064	534.28	5414	541.4	15.0544	545.28	180	18	0.64	44	4.4	193.21	17.2	18.3
2021-11-22 20:21:00	5357	535.7	2.0164	534.28	5312	531.2	198.246	545.28	166	16.6	0.36	201	20.1	3.24	17.2	18.3
2021-11-22 20:31:00	5365	536.5	4.9284	534.28	5279	527.9	302.064	545.28	173	17.3	0.01	234	23.4	26.01	17.2	18.3
2021-11-22 20:41:00	5431	543.1	77.7924	534.28	5291	529.1	261.792	545.28	205	20.5	10.89	239	23.9	31.36	17.2	18.3
2021-11-22 20:51:00	5342	534.2	0.0064	534.28	5309	530.9	206.784	545.28	168	16.8	0.16	78	7.8	110.25	17.2	18.3
2021-11-22 21:01:00	5403	540.3	36.2404	534.28	5266	526.6	348.942	545.28	171	17.1	0.01	210	21	7.29	17.2	18.3
2021-11-22 21:11:00	5355	535.5	1.4884	534.28	5229	522.9	500.864	545.28	196	19.6	5.76	239	23.9	31.36	17.2	18.3
2021-11-22 21:21:00	5352	535.2	0.8464	534.28	5198	519.8	649.23	545.28	169	16.9	0.09	198	19.8	2.25	17.2	18.3
2021-11-22 21:31:00	5364	536.4	4.4944	534.28	5263	526.3	360.24	545.28	163	16.3	0.81	208	20.8	6.25	17.2	18.3
2021-11-22 21:41:00	5373	537.3	9.1204	534.28	5282	528.2	291.726	545.28	167	16.7	0.25	208	20.8	6.25	17.2	18.3
2021-11-22 21:51:00	5362	536.2	3.6864	534.28	5223	522.3	528.08	545.28	169	16.9	0.09	297	29.7	129.96	17.2	18.3
2021-11-22 22:01:00	5343	534.3	0.0004	534.28	5292	529.2	258.566	545.28	174	17.4	0.04	85	8.5	96.04	17.2	18.3
2021-11-22 22:11:00	5354	535.4	1.2544	534.28	5331	533.1	148.352	545.28	205	20.5	10.89	133	13.3	25	17.2	18.3
2021-11-22 22:21:00	5338	533.8	0.2304	534.28	5345	534.5	116.208	545.28	145	14.5	7.29	254	25.4	50.41	17.2	18.3
2021-11-22 22:31:00	5388	538.8	20.4304	534.28	5340	534	127.238	545.28	159	15.9	1.69	297	29.7	129.96	17.2	18.3
2021-11-22 22:41:00	5333	533.3	0.9604	534.28	5386	538.6	44.6224	545.28	158	15.8	1.96	94	9.4	79.21	17.2	18.3
2021-11-22 22:51:00	5388	538.8	20.4304	534.28	5272	527.2	326.886	545.28	190	19	3.24	270	27	75.69	17.2	18.3
2021-11-22 23:01:00	5364	536.4	4.4944	534.28	5372	537.2	65.2864	545.28	162	16.2	1	264	26.4	65.61	17.2	18.3
2021-11-22 23:11:00	5354	535.4	1.2544	534.28	5338	533.8	131.79	545.28	195	19.5	5.29	312	31.2	166.41	17.2	18.3
2021-11-22 23:21:00	5332	533.2	1.1664	534.28	5459	545.9	0.3844	545.28	160	16	1.44	137	13.7	21.16	17.2	18.3
2021-11-22 23:31:00	5355	535.5	1.4884	534.28	5405	540.5	22.8484	545.28	186	18.6	1.96	120	12	39.69	17.2	18.3
2021-11-22 23:41:00	5379	537.9	13.1044	534.28	5291	529.1	261.792	545.28	204	20.4	10.24	272	27.2	79.21	17.2	18.3
2021-11-22 23:51:00	5337	533.7	0.3364	534.28	5521	552.1	46.5124	545.28	192	19.2	4	189	18.9	0.36	17.2	18.3
2021-11-23 00:01:00	5351	535.1	0.6724	534.28	5322	532.2	171.086	545.28	169	16.9	0.09	126	12.6	32.49	17.2	18.3
2021-11-23 00:11:00	5339	533.9	0.1444	534.28	5380	538	52.9984	545.28	216	21.6	19.36	51	5.1	174.24	17.2	18.3
2021-11-23 00:21:00	5382	538.2	15.3664	534.28	5388	538.8	41.9904	545.28	160	16	1.44	87	8.7	92.16	17.2	18.3
2021-11-23 00:31:00	5342	534.2	0.0064	534.28	5326	532.6	160.782	545.28	184	18.4	1.44	171	17.1	1.44	17.2	18.3
2021-11-23 00:41:00	5375	537.5	10.3684	534.28	5186	518.6	711.822	545.28	222	22.2	25	227	22.7	19.36	17.2	18.3
2021-11-23 00:51:00	5361	536.1	3.3124	534.28	5207	520.7	604.176	545.28	147	14.7	6.25	172	17.2	1.21	17.2	18.3
2021-11-23 01:01:00	5355	535.5	1.4884	534.28	5268	526.8	341.51	545.28	147	14.7	6.25	231	23.1	23.04	17.2	18.3
2021-11-23 01:11:00	5355	535.5	1.4884	534.28	5308	530.8	209.67	545.28	207	20.7	12.25	166	16.6	2.89	17.2	18.3
2021-11-23 01:21:00	5415	541.5	52.1284	534.28	5306	530.6	215.502	545.28	178	17.8	0.36	227	22.7	19.36	17.2	18.3
2021-11-23 01:31:00	5375	537.5	10.3684	534.28	5216	521.6	560.742	545.28	140	14	10.24	235	23.5	27.04	17.2	18.3
2021-11-23 01:41:00	5356	535.6	1.7424	534.28	5293	529.3	255.36	545.28	210	21	14.44	176	17.6	0.49	17.2	18.3
2021-11-23 01:51:00	5373	537.3	9.1204	534.28	5273	527.3	323.28	545.28	146	14.6	6.76	112	11.2	50.41	17.2	18.3
2021-11-23 02:01:00	5337	533.7	0.3364	534.28	5311	531.1	201.072	545.28	189	18.9	2.89	189	18.9	0.36	17.2	18.3
2021-11-23 02:11:00	5447	544.7	108.576	534.28	5316	531.6	187.142	545.28	157	15.7	2.25	190	19	0.49	17.2	18.3
2021-11-23 02:21:00	5345	534.5	0.0484	534.28	5333	533.3	143.52	545.28	180	18	0.64	105	10.5	60.84	17.2	18.3
2021-11-23 02:31:00	5345	534.5	0.0484	534.28	5379	537.9	54.4644	545.28	151	15.1	4.41	82	8.2	102.01	17.2	18.3
2021-11-23 02:41:00	5388	538.8	20.4304	534.28	5398	539.8	30.0304	545.28	198	19.8	6.76	148	14.8	12.25	17.2	18.3
2021-11-23 02:51:00	5378	537.8	12.3904	534.28	5381	538.1	51.5524	545.28	161	16.1	1.21	204	20.4	4.41	17.2	18.3
2021-11-23 03:01:00	5340	534	0.0784	534.28	5382	538.2	50.1264	545.28	186	18.6	1.96	193	19.3	1	17.2	18.3
2021-11-23 03:11:00	5392	539.2	24.2064	534.28	5398	539.8	30.0304	545.28	182	18.2	1	133	13.3	25	17.2	18.3
2021-11-23 03:21:00	5407	540.7	41.2164	534.28	5466	546.6	1.7424	545.28	171	17.1	0.01	155	15.5	7.84	17.2	18.3
2021-11-23 03:31:00	5343	534.3	0.0004	534.28	5332	533.2	145.926	545.28	157	15.7	2.25	270	27	75.69	17.2	18.3
2021-11-23 03:41:00	5387	538.7	19.5364	534.28	5288	528.8	271.59	545.28	203	20.3	9.61	196	19.6	1.69	17.2	18.3
2021-11-23 03:51:00	5354	535.4	1.2544	534.28	5264	526.4	356.454	545.28	175	17.5	0.09	204	20.4	4.41	17.2	18.3
2021-11-23 04:01:00	5359	535.9	2.6244	534.28	5350	535	105.678	545.28	185	18.5	1.69	228	22.8	20.25	17.2	18.3
2021-11-23 04:11:00	5342	534.2	0.0064	534.28	5256	525.6	387.302	545.28	209	20.9	13.69	291	29.1	116.64	17.2	18.3
2021-11-23 04:21:00	5401	540.1	33.8724	534.28	5352	535.2	101.606	545.28	180	18	0.64	156	15.6	7.29	17.2	18.3
2021-11-23 04:31:00	5342	534.2	0.0064	534.28	5271	527.1	330.512	545.28	194	19.4	4.84	80	8	106.09	17.2	18.3
2021-11-23 04:41:00	5373	537.3	9.1204	534.28	5331	533.1	148.352	545.28	180	18	0.64	144	14.4	15.21	17.2	18.3
2021-11-23 04:51:00	5341	534.1	0.0324	534.28	5203	520.3	624	545.28	192	19.2	4	336	33.6	234.09	17.2	18.3
2021-11-23 05:01:00	5335	533.5	0.6084	534.28	5265	526.5	352.688	545.28	198	19.8	6.76	113	11.3	49	17.2	18.3
2021-11-23 05:11:00	5415	541.5	52.1284	534.28	5254	525.4	395.214	545.28	218	21.8	21.16	125	12.5	33.64	17.2	18.3
2021-11-23 05:21:00	5329	532.9	1.9044	534.28	5306	530.6	215.502	545.28	164	16.4	0.64	256	25.6	53.29	17.2	18.3
2021-11-23 05:31:00	5364	536.4	4.4944	534.28	5422	542.2	9.4864	545.28	204	20.4	10.24	221	22.1	14.44	17.2	18.3
2021-11-23 05:41:00	5349	534.9	0.3844	534.28	5298	529.8	239.63	545.28	184	18.4	1.44	166	16.6	2.89	17.2	18.3
2021-11-23 05:51:00	5358	535.8	2.3104	534.28	5379	537.9	54.4644	545.28	181	18.1	0.81	107	10.7	57.76	17.2	18.3
2021-11-23 06:01:00	5332	533.2	1.1664	534.28	5403	540.3	24.8004	545.28	138	13.8	11.56	171	17.1	1.44	17.2	18.3
2021-11-23 06:11:00	5342	534.2	0.0064	534.28	5324	532.4	165.894	545.28	210	21	14.44	274	27.4	82.81	17.2	18.3
2021-11-23 06:21:00	5343	534.3	0.0004	534.28	5383	538.3	48.7204	545.28	200	20	7.84	267	26.7	70.56	17.2	18.3
2021-11-23 06:31:00	5336	533.6	0.4624	534.28	5503	550.3	25.2004	545.28	198	19.8	6.76	72	7.2	123.21	17.2	18.3
2021-11-23 06:41:00	5346	534.6	0.1024	534.28	5360	536	86.1184	545.28	161	16.1	1.21	238	23.8	30.25	17.2	18.3
2021-11-23 06:51:00	5334	533.4	0.7744	534.28	5356	535.6	93.7024	545.28	231	23.1	34.81	201	20.1	3.24	17.2	18.3
2021-11-23 07:01:00	5367	536.7	5.8564	534.28	5495	549.5	17.8084	545.28	195	19.5	5.29	238	23.8	30.25	17.2	18.3
2021-11-23 07:11:00	5325	532.5	3.1684	534.28	5501	550.1	23.2324	545.28	205	20.5	10.89	206	20.6	5.29	17.2	18.3
2021-11-23 07:21:00	5366	536.6	5.3824	534.28	5398	539.8	30.0304	545.28	197	19.7	6.25	228	22.8	20.25	17.2	18.3
2021-11-23 07:31:00	5346	534.6	0.1024	534.28	5428	542.8	6.1504	545.28	206	20.6	11.56	130	13	28.09	17.2	18.3
2021-11-23 07:41:00	5361	536.1	3.3124	534.28	5392	539.2	36.9664	545.28	194	19.4	4.84	88	8.8	90.25	17.2	18.3
2021-11-23 07:51:00	5331	533.1	1.3924	534.28	5279	527.9	302.064	545.28	201	20.1	8.41	299	29.9	134.56	17.2	18.3
2021-11-23 08:01:00	5359	535.9	2.6244	534.28	5426	542.6	7.1824	545.28	198	19.8	6.76	293	29.3	121	17.2	18.3
2021-11-23 08:11:00	5344	534.4	0.0144	534.28	5433	543.3	3.9204	545.28	166	16.6	0.36	141	14.1	17.64	17.2	18.3
2021-11-23 08:21:00	5360	536	2.9584	534.28	5372	537.2	65.2864	545.28	181	18.1	0.81	167	16.7	2.56	17.2	18.3
2021-11-23 08:31:00	5358	535.8	2.3104	534.28	5464	546.4	1.2544	545.28	178	17.8	0.36	258	25.8	56.25	17.2	18.3
2021-11-23 08:41:00	5321	532.1	4.7524	534.28	5256	525.6	387.302	545.28	173	17.3	0.01	247	24.7	40.96	17.2	18.3
2021-11-23 08:51:00	5412	541.2	47.8864	534.28	5253	525.3	399.2	545.28	168	16.8	0.16	118	11.8	42.25	17.2	18.3
2021-11-23 09:01:00	5349	534.9	0.3844	534.28	5248	524.8	419.43	545.28	200	20	7.84	130	13	28.09	17.2	18.3
2021-11-23 09:11:00	5353	535.3	1.0404	534.28	5385	538.5	45.9684	545.28	148	14.8	5.76	236	23.6	28.09	17.2	18.3
2021-11-23 09:21:00	5372	537.2	8.5264	534.28	5316	531.6	187.142	545.28	167	16.7	0.25	207	20.7	5.76	17.2	18.3
2021-11-23 09:31:00	5372	537.2	8.5264	534.28	5337	533.7	134.096	545.28	159	15.9	1.69	270	27	75.69	17.2	18.3
2021-11-23 09:41:00	5318	531.8	6.1504	534.28	5381	538.1	51.5524	545.28	180	18	0.64	178	17.8	0.25	17.2	18.3
2021-11-23 09:51:00	5439	543.9	92.5444	534.28	5492	549.2	15.3664	545.28	151	15.1	4.41	241	24.1	33.64	17.2	18.3
2021-11-23 10:01:00	5353	535.3	1.0404	534.28	5521	552.1	46.5124	545.28	174	17.4	0.04	141	14.1	17.64	17.2	18.3
2021-11-23 10:11:00	5324	532.4	3.5344	534.28	5485	548.5	10.3684	545.28	147	14.7	6.25	188	18.8	0.25	17.2	18.3
2021-11-23 10:21:00	5361	536.1	3.3124	534.28	5506	550.6	28.3024	545.28	152	15.2	4	287	28.7	108.16	17.2	18.3
2021-11-23 10:31:00	5342	534.2	0.0064	534.28	5489	548.9	13.1044	545.28	140	14	10.24	235	23.5	27.04	17.2	18.3
2021-11-23 10:41:00	5374	537.4	9.7344	534.28	5536	553.6	69.2224	545.28	145	14.5	7.29	121	12.1	38.44	17.2	18.3
2021-11-23 10:51:00	5333	533.3	0.9604	534.28	5387	538.7	43.2964	545.28	153	15.3	3.61	112	11.2	50.41	17.2	18.3
2021-11-23 11:01:00	5371	537.1	7.9524	534.28	5519	551.9	43.8244	545.28	151	15.1	4.41	216	21.6	10.89	17.2	18.3
2021-11-23 11:11:00	5334	533.4	0.7744	534.28	5448	544.8	0.2304	545.28	143	14.3	8.41	242	24.2	34.81	17.2	18.3
2021-11-23 11:21:00	5379	537.9	13.1044	534.28	5462	546.2	0.8464	545.28	147	14.7	6.25	129	12.9	29.16	17.2	18.3
2021-11-23 11:31:00	5331	533.1	1.3924	534.28	5446	544.6	0.4624	545.28	151	15.1	4.41	204	20.4	4.41	17.2	18.3
2021-11-23 11:41:00	5359	535.9	2.6244	534.28	5479	547.9	6.8644	545.28	143	14.3	8.41	179	17.9	0.16	17.2	18.3
2021-11-23 11:51:00	5364	536.4	4.4944	534.28	5477	547.7	5.8564	545.28	146	14.6	6.76	210	21	7.29	17.2	18.3
2021-11-23 12:01:00	5346	534.6	0.1024	534.28	5492	549.2	15.3664	545.28	164	16.4	0.64	66	6.6	136.89	17.2	18.3
2021-11-23 12:11:00	5349	534.9	0.3844	534.28	5483	548.3	9.1204	545.28	144	14.4	7.84	69	6.9	129.96	17.2	18.3
2021-11-23 12:21:00	5325	532.5	3.1684	534.28	5524	552.4	50.6944	545.28	148	14.8	5.76	108	10.8	56.25	17.2	18.3
2021-11-23 12:31:00	5357	535.7	2.0164	534.28	5385	538.5	45.9684	545.28	152	15.2	4	130	13	28.09	17.2	18.3
2021-11-23 12:41:00	5302	530.2	16.6464	534.28	5481	548.1	7.9524	545.28	129	12.9	18.49	188	18.8	0.25	17.2	18.3
2021-11-23 12:51:00	5358	535.8	2.3104	534.28	5457	545.7	0.1764	545.28	136	13.6	12.96	36	3.6	216.09	17.2	18.3
2021-11-23 13:01:00	5335	533.5	0.6084	534.28	5336	533.6	136.422	545.28	149	14.9	5.29	92	9.2	82.81	17.2	18.3
2021-11-23 13:11:00	5329	532.9	1.9044	534.28	5296	529.6	245.862	545.28	148	14.8	5.76	129	12.9	29.16	17.2	18.3
2021-11-23 13:21:00	5298	529.8	20.0704	534.28	5434	543.4	3.5344	545.28	148	14.8	5.76	116	11.6	44.89	17.2	18.3
2021-11-23 13:31:00	5348	534.8	0.2704	534.28	5374	537.4	62.0944	545.28	147	14.7	6.25	52	5.2	171.61	17.2	18.3
2021-11-23 13:41:00	5355	535.5	1.4884	534.28	5356	535.6	93.7024	545.28	131	13.1	16.81	105	10.5	60.84	17.2	18.3
2021-11-23 13:51:00	5320	532	5.1984	534.28	5383	538.3	48.7204	545.28	156	15.6	2.56	84	8.4	98.01	17.2	18.3
2021-11-23 14:01:00	5338	533.8	0.2304	534.28	5406	540.6	21.9024	545.28	158	15.8	1.96	108	10.8	56.25	17.2	18.3
2021-11-23 14:11:00	5322	532.2	4.3264	534.28	5518	551.8	42.5104	545.28	138	13.8	11.56	80	8	106.09	17.2	18.3
2021-11-23 14:21:00	5347	534.7	0.1764	534.28	5401	540.1	26.8324	545.28	142	14.2	9	194	19.4	1.21	17.2	18.3
2021-11-23 14:31:00	5329	532.9	1.9044	534.28	5530	553	59.5984	545.28	159	15.9	1.69	49	4.9	179.56	17.2	18.3
2021-11-23 14:41:00	5350	535	0.5184	534.28	5525	552.5	52.1284	545.28	138	13.8	11.56	85	8.5	96.04	17.2	18.3
2021-11-23 14:51:00	5329	532.9	1.9044	534.28	5530	553	59.5984	545.28	130	13	17.64	76	7.6	114.49	17.2	18.3
2021-11-23 15:01:00	5349	534.9	0.3844	534.28	5574	557.4	146.894	545.28	158	15.8	1.96	46	4.6	187.69	17.2	18.3
2021-11-23 15:11:00	5321	532.1	4.7524	534.28	5656	565.6	412.902	545.28	147	14.7	6.25	57	5.7	158.76	17.2	18.3
2021-11-23 15:21:00	5347	534.7	0.1764	534.28	5525	552.5	52.1284	545.28	147	14.7	6.25	69	6.9	129.96	17.2	18.3
2021-11-23 15:31:00	5379	537.9	13.1044	534.28	5756	575.6	919.302	545.28	174	17.4	0.04	123	12.3	36	17.2	18.3
2021-11-23 15:41:00	5325	532.5	3.1684	534.28	5510	551	32.7184	545.28	156	15.6	2.56	93	9.3	81	17.2	18.3
2021-11-23 15:51:00	5342	534.2	0.0064	534.28	5564	556.4	123.654	545.28	167	16.7	0.25	105	10.5	60.84	17.2	18.3
2021-11-23 16:01:00	5346	534.6	0.1024	534.28	5421	542.1	10.1124	545.28	203	20.3	9.61	91	9.1	84.64	17.2	18.3
2021-11-23 16:11:00	5360	536	2.9584	534.28	5546	554.6	86.8624	545.28	147	14.7	6.25	133	13.3	25	17.2	18.3
2021-11-23 16:21:00	5322	532.2	4.3264	534.28	5481	548.1	7.9524	545.28	159	15.9	1.69	131	13.1	27.04	17.2	18.3
2021-11-23 16:31:00	5369	536.9	6.8644	534.28	5453	545.3	0.0004	545.28	207	20.7	12.25	205	20.5	4.84	17.2	18.3
2021-11-23 16:41:00	5367	536.7	5.8564	534.28	5549	554.9	92.5444	545.28	168	16.8	0.16	128	12.8	30.25	17.2	18.3
2021-11-23 16:51:00	5341	534.1	0.0324	534.28	5470	547	2.9584	545.28	153	15.3	3.61	84	8.4	98.01	17.2	18.3
2021-11-23 17:01:00	5329	532.9	1.9044	534.28	5491	549.1	14.5924	545.28	209	20.9	13.69	59	5.9	153.76	17.2	18.3
2021-11-23 17:11:00	5349	534.9	0.3844	534.28	5469	546.9	2.6244	545.28	169	16.9	0.09	166	16.6	2.89	17.2	18.3
2021-11-23 17:21:00	5344	534.4	0.0144	534.28	5361	536.1	84.2724	545.28	163	16.3	0.81	146	14.6	13.69	17.2	18.3
2021-11-23 17:31:00	5360	536	2.9584	534.28	5437	543.7	2.4964	545.28	202	20.2	9	176	17.6	0.49	17.2	18.3
2021-11-23 17:41:00	5351	535.1	0.6724	534.28	5396	539.6	32.2624	545.28	177	17.7	0.25	103	10.3	64	17.2	18.3
2021-11-23 17:51:00	5312	531.2	9.4864	534.28	5451	545.1	0.0324	545.28	207	20.7	12.25	98	9.8	72.25	17.2	18.3
2021-11-23 18:01:00	5369	536.9	6.8644	534.28	5462	546.2	0.8464	545.28	185	18.5	1.69	168	16.8	2.25	17.2	18.3
2021-11-23 18:11:00	5327	532.7	2.4964	534.28	5402	540.2	25.8064	545.28	168	16.8	0.16	170	17	1.69	17.2	18.3
2021-11-23 18:21:00	5352	535.2	0.8464	534.28	5436	543.6	2.8224	545.28	198	19.8	6.76	206	20.6	5.29	17.2	18.3
2021-11-23 18:31:00	5364	536.4	4.4944	534.28	5426	542.6	7.1824	545.28	178	17.8	0.36	107	10.7	57.76	17.2	18.3
2021-11-23 18:41:00	5360	536	2.9584	534.28	5519	551.9	43.8244	545.28	187	18.7	2.25	210	21	7.29	17.2	18.3
2021-11-23 18:51:00	5313	531.3	8.8804	534.28	5515	551.5	38.6884	545.28	154	15.4	3.24	142	14.2	16.81	17.2	18.3
2021-11-23 19:01:00	5327	532.7	2.4964	534.28	5549	554.9	92.5444	545.28	216	21.6	19.36	225	22.5	17.64	17.2	18.3
2021-11-23 19:11:00	5394	539.4	26.2144	534.28	5525	552.5	52.1284	545.28	178	17.8	0.36	82	8.2	102.01	17.2	18.3
2021-11-23 19:21:00	5292	529.2	25.8064	534.28	5561	556.1	117.072	545.28	192	19.2	4	216	21.6	10.89	17.2	18.3
2021-11-23 19:31:00	5341	534.1	0.0324	534.28	5604	560.4	228.614	545.28	153	15.3	3.61	192	19.2	0.81	17.2	18.3
2021-11-23 19:41:00	5330	533	1.6384	534.28	5580	558	161.798	545.28	190	19	3.24	241	24.1	33.64	17.2	18.3
2021-11-23 19:51:00	5309	530.9	11.4244	534.28	5678	567.8	507.15	545.28	168	16.8	0.16	254	25.4	50.41	17.2	18.3
2021-11-23 20:01:00	5304	530.4	15.0544	534.28	5448	544.8	0.2304	545.28	207	20.7	12.25	173	17.3	1	17.2	18.3
2021-11-23 20:11:00	5337	533.7	0.3364	534.28	5463	546.3	1.0404	545.28	169	16.9	0.09	222	22.2	15.21	17.2	18.3
2021-11-23 20:21:00	5284	528.4	34.5744	534.28	5542	554.2	79.5664	545.28	185	18.5	1.69	128	12.8	30.25	17.2	18.3
2021-11-23 20:31:00	5328	532.8	2.1904	534.28	5424	542.4	8.2944	545.28	201	20.1	8.41	143	14.3	16	17.2	18.3
2021-11-23 20:41:00	5319	531.9	5.6644	534.28	5449	544.9	0.1444	545.28	210	21	14.44	66	6.6	136.89	17.2	18.3
2021-11-23 20:51:00	5298	529.8	20.0704	534.28	5454	545.4	0.0144	545.28	169	16.9	0.09	164	16.4	3.61	17.2	18.3
2021-11-23 21:01:00	5324	532.4	3.5344	534.28	5389	538.9	40.7044	545.28	212	21.2	16	261	26.1	60.84	17.2	18.3
2021-11-23 21:11:00	5285	528.5	33.4084	534.28	5437	543.7	2.4964	545.28	211	21.1	15.21	176	17.6	0.49	17.2	18.3
2021-11-23 21:21:00	5341	534.1	0.0324	534.28	5402	540.2	25.8064	545.28	184	18.4	1.44	150	15	10.89	17.2	18.3
2021-11-23 21:31:00	5303	530.3	15.8404	534.28	5531	553.1	61.1524	545.28	193	19.3	4.41	186	18.6	0.09	17.2	18.3
2021-11-23 21:41:00	5307	530.7	12.8164	534.28	5466	546.6	1.7424	545.28	201	20.1	8.41	245	24.5	38.44	17.2	18.3
2021-11-23 21:51:00	5277	527.7	43.2964	534.28	5483	548.3	9.1204	545.28	165	16.5	0.49	300	30	136.89	17.2	18.3
2021-11-23 22:01:00	5312	531.2	9.4864	534.28	5477	547.7	5.8564	545.28	160	16	1.44	109	10.9	54.76	17.2	18.3
2021-11-23 22:11:00	5323	532.3	3.9204	534.28	5551	555.1	96.4324	545.28	193	19.3	4.41	242	24.2	34.81	17.2	18.3
2021-11-23 22:21:00	5314	531.4	8.2944	534.28	5576	557.6	151.782	545.28	198	19.8	6.76	246	24.6	39.69	17.2	18.3
2021-11-23 22:31:00	5308	530.8	12.1104	534.28	5511	551.1	33.8724	545.28	178	17.8	0.36	178	17.8	0.25	17.2	18.3
2021-11-23 22:41:00	5311	531.1	10.1124	534.28	6117	611.7	4411.62	545.28	204	20.4	10.24	125	12.5	33.64	17.2	18.3
2021-11-23 22:51:00	5344	534.4	0.0144	534.28	5588	558.8	182.79	545.28	199	19.9	7.29	101	10.1	67.24	17.2	18.3
2021-11-23 23:01:00	5314	531.4	8.2944	534.28	5607	560.7	237.776	545.28	180	18	0.64	97	9.7	73.96	17.2	18.3
2021-11-23 23:11:00	5331	533.1	1.3924	534.28	5524	552.4	50.6944	545.28	180	18	0.64	212	21.2	8.41	17.2	18.3
2021-11-23 23:21:00	5306	530.6	13.5424	534.28	6010	601	3104.72	545.28	207	20.7	12.25	118	11.8	42.25	17.2	18.3
2021-11-23 23:31:00	5304	530.4	15.0544	534.28	5523	552.3	49.2804	545.28	172	17.2	0	333	33.3	225	17.2	18.3
2021-11-23 23:41:00	5306	530.6	13.5424	534.28	5545	554.5	85.0084	545.28	190	19	3.24	140	14	18.49	17.2	18.3
2021-11-23 23:51:00	5351	535.1	0.6724	534.28	5629	562.9	310.464	545.28	206	20.6	11.56	180	18	0.09	17.2	18.3
2021-11-24 00:01:00	5302	530.2	16.6464	534.28	5518	551.8	42.5104	545.28	154	15.4	3.24	157	15.7	6.76	17.2	18.3
2021-11-24 00:11:00	5320	532	5.1984	534.28	5532	553.2	62.7264	545.28	192	19.2	4	269	26.9	73.96	17.2	18.3
2021-11-24 00:21:00	5347	534.7	0.1764	534.28	5588	558.8	182.79	545.28	173	17.3	0.01	158	15.8	6.25	17.2	18.3
2021-11-24 00:31:00	5316	531.6	7.1824	534.28	5569	556.9	135.024	545.28	162	16.2	1	227	22.7	19.36	17.2	18.3
2021-11-24 00:41:00	5360	536	2.9584	534.28	5530	553	59.5984	545.28	158	15.8	1.96	95	9.5	77.44	17.2	18.3
2021-11-24 00:51:00	5324	532.4	3.5344	534.28	5474	547.4	4.4944	545.28	181	18.1	0.81	266	26.6	68.89	17.2	18.3
2021-11-24 01:01:00	5330	533	1.6384	534.28	5510	551	32.7184	545.28	168	16.8	0.16	86	8.6	94.09	17.2	18.3
2021-11-24 01:11:00	5348	534.8	0.2704	534.28	5426	542.6	7.1824	545.28	180	18	0.64	136	13.6	22.09	17.2	18.3
2021-11-24 01:21:00	5334	533.4	0.7744	534.28	5414	541.4	15.0544	545.28	194	19.4	4.84	99	9.9	70.56	17.2	18.3
2021-11-24 01:31:00	5288	528.8	30.0304	534.28	5464	546.4	1.2544	545.28	172	17.2	0	249	24.9	43.56	17.2	18.3
2021-11-24 01:41:00	5330	533	1.6384	534.28	5433	543.3	3.9204	545.28	150	15	4.84	278	27.8	90.25	17.2	18.3
2021-11-24 01:51:00	5343	534.3	0.0004	534.28	5496	549.6	18.6624	545.28	189	18.9	2.89	232	23.2	24.01	17.2	18.3
2021-11-24 02:01:00	5312	531.2	9.4864	534.28	5456	545.6	0.1024	545.28	194	19.4	4.84	242	24.2	34.81	17.2	18.3
2021-11-24 02:11:00	5324	532.4	3.5344	534.28	5486	548.6	11.0224	545.28	170	17	0.04	221	22.1	14.44	17.2	18.3
2021-11-24 02:21:00	5346	534.6	0.1024	534.28	5406	540.6	21.9024	545.28	198	19.8	6.76	266	26.6	68.89	17.2	18.3
2021-11-24 02:31:00	5323	532.3	3.9204	534.28	5485	548.5	10.3684	545.28	178	17.8	0.36	183	18.3	0	17.2	18.3
2021-11-24 02:41:00	5290	529	27.8784	534.28	5446	544.6	0.4624	545.28	187	18.7	2.25	243	24.3	36	17.2	18.3
2021-11-24 02:51:00	5369	536.9	6.8644	534.28	5395	539.5	33.4084	545.28	156	15.6	2.56	108	10.8	56.25	17.2	18.3
2021-11-24 03:01:00	5291	529.1	26.8324	534.28	5519	551.9	43.8244	545.28	159	15.9	1.69	201	20.1	3.24	17.2	18.3
2021-11-24 03:11:00	5339	533.9	0.1444	534.28	5478	547.8	6.3504	545.28	189	18.9	2.89	91	9.1	84.64	17.2	18.3
2021-11-24 03:21:00	5295	529.5	22.8484	534.28	5529	552.9	58.0644	545.28	182	18.2	1	208	20.8	6.25	17.2	18.3
2021-11-24 03:31:00	5301	530.1	17.4724	534.28	5543	554.3	81.3604	545.28	166	16.6	0.36	88	8.8	90.25	17.2	18.3
2021-11-24 03:41:00	5331	533.1	1.3924	534.28	5636	563.6	335.622	545.28	174	17.4	0.04	213	21.3	9	17.2	18.3
2021-11-24 03:51:00	5288	528.8	30.0304	534.28	5711	571.1	666.672	545.28	187	18.7	2.25	273	27.3	81	17.2	18.3
2021-11-24 04:01:00	5318	531.8	6.1504	534.28	5584	558.4	172.134	545.28	170	17	0.04	263	26.3	64	17.2	18.3
2021-11-24 04:11:00	5305	530.5	14.2884	534.28	5594	559.4	199.374	545.28	172	17.2	0	91	9.1	84.64	17.2	18.3
2021-11-24 04:21:00	5315	531.5	7.7284	534.28	6278	627.8	6809.55	545.28	199	19.9	7.29	180	18	0.09	17.2	18.3
2021-11-24 04:31:00	5284	528.4	34.5744	534.28	5553	555.3	100.4	545.28	178	17.8	0.36	218	21.8	12.25	17.2	18.3
2021-11-24 04:41:00	5329	532.9	1.9044	534.28	5531	553.1	61.1524	545.28	164	16.4	0.64	289	28.9	112.36	17.2	18.3
2021-11-24 04:51:00	5319	531.9	5.6644	534.28	5513	551.3	36.2404	545.28	180	18	0.64	107	10.7	57.76	17.2	18.3
2021-11-24 05:01:00	5317	531.7	6.6564	534.28	5685	568.5	539.168	545.28	173	17.3	0.01	159	15.9	5.76	17.2	18.3
2021-11-24 05:11:00	5295	529.5	22.8484	534.28	5473	547.3	4.0804	545.28	158	15.8	1.96	235	23.5	27.04	17.2	18.3
2021-11-24 05:21:00	5324	532.4	3.5344	534.28	5618	561.8	272.91	545.28	173	17.3	0.01	99	9.9	70.56	17.2	18.3
2021-11-24 05:31:00	5332	533.2	1.1664	534.28	5537	553.7	70.8964	545.28	141	14.1	9.61	106	10.6	59.29	17.2	18.3
2021-11-24 05:41:00	5298	529.8	20.0704	534.28	5659	565.9	425.184	545.28	159	15.9	1.69	144	14.4	15.21	17.2	18.3
2021-11-24 05:51:00	5325	532.5	3.1684	534.28	5483	548.3	9.1204	545.28	202	20.2	9	285	28.5	104.04	17.2	18.3
2021-11-24 06:01:00	5324	532.4	3.5344	534.28	5650	565	388.878	545.28	167	16.7	0.25	166	16.6	2.89	17.2	18.3
2021-11-24 06:11:00	5314	531.4	8.2944	534.28	5514	551.4	37.4544	545.28	146	14.6	6.76	226	22.6	18.49	17.2	18.3
2021-11-24 06:21:00	5296	529.6	21.9024	534.28	5532	553.2	62.7264	545.28	224	22.4	27.04	183	18.3	0	17.2	18.3
2021-11-24 06:31:00	5361	536.1	3.3124	534.28	5441	544.1	1.3924	545.28	164	16.4	0.64	326	32.6	204.49	17.2	18.3
2021-11-24 06:41:00	5325	532.5	3.1684	534.28	5479	547.9	6.8644	545.28	168	16.8	0.16	121	12.1	38.44	17.2	18.3
2021-11-24 06:51:00	5331	533.1	1.3924	534.28	5457	545.7	0.1764	545.28	167	16.7	0.25	227	22.7	19.36	17.2	18.3
2021-11-24 07:01:00	5318	531.8	6.1504	534.28	5422	542.2	9.4864	545.28	186	18.6	1.96	195	19.5	1.44	17.2	18.3
2021-11-24 07:11:00	5300	530	18.3184	534.28	5597	559.7	207.936	545.28	165	16.5	0.49	296	29.6	127.69	17.2	18.3
2021-11-24 07:21:00	5364	536.4	4.4944	534.28	5497	549.7	19.5364	545.28	211	21.1	15.21	192	19.2	0.81	17.2	18.3
2021-11-24 07:31:00	5392	539.2	24.2064	534.28	5478	547.8	6.3504	545.28	154	15.4	3.24	146	14.6	13.69	17.2	18.3
2021-11-24 07:41:00	5320	532	5.1984	534.28	5581	558.1	164.352	545.28	149	14.9	5.29	101	10.1	67.24	17.2	18.3
2021-11-24 07:51:00	5334	533.4	0.7744	534.28	5491	549.1	14.5924	545.28	187	18.7	2.25	243	24.3	36	17.2	18.3
2021-11-24 08:01:00	5337	533.7	0.3364	534.28	5491	549.1	14.5924	545.28	162	16.2	1	119	11.9	40.96	17.2	18.3
2021-11-24 08:11:00	5292	529.2	25.8064	534.28	5473	547.3	4.0804	545.28	165	16.5	0.49	166	16.6	2.89	17.2	18.3
2021-11-24 08:21:00	5344	534.4	0.0144	534.28	5580	558	161.798	545.28	212	21.2	16	217	21.7	11.56	17.2	18.3
2021-11-24 08:31:00	5328	532.8	2.1904	534.28	5459	545.9	0.3844	545.28	160	16	1.44	279	27.9	92.16	17.2	18.3
2021-11-24 08:41:00	5295	529.5	22.8484	534.28	5591	559.1	190.992	545.28	155	15.5	2.89	186	18.6	0.09	17.2	18.3
2021-11-24 08:51:00	5305	530.5	14.2884	534.28	5610	561	247.118	545.28	163	16.3	0.81	145	14.5	14.44	17.2	18.3
2021-11-24 09:01:00	5318	531.8	6.1504	534.28	5577	557.7	154.256	545.28	157	15.7	2.25	197	19.7	1.96	17.2	18.3
2021-11-24 09:11:00	5317	531.7	6.6564	534.28	5716	571.6	692.742	545.28	167	16.7	0.25	194	19.4	1.21	17.2	18.3
2021-11-24 09:21:00	5301	530.1	17.4724	534.28	5661	566.1	433.472	545.28	189	18.9	2.89	248	24.8	42.25	17.2	18.3
2021-11-24 09:31:00	5324	532.4	3.5344	534.28	5914	591.4	2127.05	545.28	147	14.7	6.25	182	18.2	0.01	17.2	18.3
2021-11-24 09:41:00	5330	533	1.6384	534.28	5576	557.6	151.782	545.28	151	15.1	4.41	118	11.8	42.25	17.2	18.3
2021-11-24 09:51:00	5326	532.6	2.8224	534.28	5617	561.7	269.616	545.28	180	18	0.64	81	8.1	104.04	17.2	18.3
2021-11-24 10:01:00	5285	528.5	33.4084	534.28	5513	551.3	36.2404	545.28	130	13	17.64	320	32	187.69	17.2	18.3
2021-11-24 10:11:00	5306	530.6	13.5424	534.28	5590	559	188.238	545.28	135	13.5	13.69	176	17.6	0.49	17.2	18.3
2021-11-24 10:21:00	5309	530.9	11.4244	534.28	5583	558.3	169.52	545.28	157	15.7	2.25	211	21.1	7.84	17.2	18.3
2021-11-24 10:31:00	5336	533.6	0.4624	534.28	5593	559.3	196.56	545.28	147	14.7	6.25	110	11	53.29	17.2	18.3
2021-11-24 10:41:00	5286	528.6	32.2624	534.28	5579	557.9	159.264	545.28	134	13.4	14.44	257	25.7	54.76	17.2	18.3
2021-11-24 10:51:00	5295	529.5	22.8484	534.28	5621	562.1	282.912	545.28	162	16.2	1	193	19.3	1	17.2	18.3
2021-11-24 11:01:00	5319	531.9	5.6644	534.28	5558	555.8	110.67	545.28	142	14.2	9	288	28.8	110.25	17.2	18.3
2021-11-24 11:11:00	5269	526.9	54.4644	534.28	5543	554.3	81.3604	545.28	142	14.2	9	194	19.4	1.21	17.2	18.3
2021-11-24 11:21:00	5327	532.7	2.4964	534.28	5528	552.8	56.5504	545.28	145	14.5	7.29	301	30.1	139.24	17.2	18.3
2021-11-24 11:31:00	5300	530	18.3184	534.28	5535	553.5	67.5684	545.28	141	14.1	9.61	204	20.4	4.41	17.2	18.3
2021-11-24 11:41:00	5296	529.6	21.9024	534.28	5437	543.7	2.4964	545.28	138	13.8	11.56	306	30.6	151.29	17.2	18.3
2021-11-24 11:51:00	5293	529.3	24.8004	534.28	5532	553.2	62.7264	545.28	161	16.1	1.21	48	4.8	182.25	17.2	18.3
2021-11-24 12:01:00	5312	531.2	9.4864	534.28	5450	545	0.0784	545.28	137	13.7	12.25	66	6.6	136.89	17.2	18.3
2021-11-24 12:11:00	5304	530.4	15.0544	534.28	5448	544.8	0.2304	545.28	124	12.4	23.04	259	25.9	57.76	17.2	18.3
2021-11-24 12:21:00	5307	530.7	12.8164	534.28	5369	536.9	70.2244	545.28	146	14.6	6.76	159	15.9	5.76	17.2	18.3
2021-11-24 12:31:00	5301	530.1	17.4724	534.28	5525	552.5	52.1284	545.28	144	14.4	7.84	92	9.2	82.81	17.2	18.3
2021-11-24 12:41:00	5287	528.7	31.1364	534.28	5615	561.5	263.088	545.28	141	14.1	9.61	120	12	39.69	17.2	18.3
2021-11-24 12:51:00	5305	530.5	14.2884	534.28	5430	543	5.1984	545.28	160	16	1.44	162	16.2	4.41	17.2	18.3
2021-11-24 13:01:00	5261	526.1	66.9124	534.28	5551	555.1	96.4324	545.28	165	16.5	0.49	188	18.8	0.25	17.2	18.3
2021-11-24 13:11:00	5319	531.9	5.6644	534.28	5491	549.1	14.5924	545.28	151	15.1	4.41	74	7.4	118.81	17.2	18.3
2021-11-24 13:21:00	5286	528.6	32.2624	534.28	5529	552.9	58.0644	545.28	169	16.9	0.09	79	7.9	108.16	17.2	18.3
2021-11-24 13:31:00	5306	530.6	13.5424	534.28	5439	543.9	1.9044	545.28	147	14.7	6.25	169	16.9	1.96	17.2	18.3
2021-11-24 13:41:00	5302	530.2	16.6464	534.28	5546	554.6	86.8624	545.28	184	18.4	1.44	123	12.3	36	17.2	18.3
2021-11-24 13:51:00	5315	531.5	7.7284	534.28	5655	565.5	408.848	545.28	158	15.8	1.96	129	12.9	29.16	17.2	18.3
2021-11-24 14:01:00	5314	531.4	8.2944	534.28	5625	562.5	296.528	545.28	196	19.6	5.76	84	8.4	98.01	17.2	18.3
2021-11-24 14:11:00	5321	532.1	4.7524	534.28	5576	557.6	151.782	545.28	160	16	1.44	155	15.5	7.84	17.2	18.3
2021-11-24 14:21:00	5320	532	5.1984	534.28	5655	565.5	408.848	545.28	148	14.8	5.76	134	13.4	24.01	17.2	18.3
2021-11-24 14:31:00	5330	533	1.6384	534.28	5621	562.1	282.912	545.28	155	15.5	2.89	189	18.9	0.36	17.2	18.3
2021-11-24 14:41:00	5365	536.5	4.9284	534.28	5598	559.8	210.83	545.28	172	17.2	0	106	10.6	59.29	17.2	18.3
2021-11-24 14:51:00	5299	529.9	19.1844	534.28	5687	568.7	548.496	545.28	167	16.7	0.25	206	20.6	5.29	17.2	18.3
2021-11-24 15:01:00	5342	534.2	0.0064	534.28	5635	563.5	331.968	545.28	162	16.2	1	82	8.2	102.01	17.2	18.3
2021-11-24 15:11:00	5376	537.6	11.0224	534.28	5608	560.8	240.87	545.28	176	17.6	0.16	208	20.8	6.25	17.2	18.3
2021-11-24 15:21:00	5318	531.8	6.1504	534.28	5664	566.4	446.054	545.28	158	15.8	1.96	138	13.8	20.25	17.2	18.3
2021-11-24 15:31:00	5314	531.4	8.2944	534.28	5553	555.3	100.4	545.28	186	18.6	1.96	176	17.6	0.49	17.2	18.3
2021-11-24 15:41:00	5345	534.5	0.0484	534.28	5609	560.9	243.984	545.28	168	16.8	0.16	82	8.2	102.01	17.2	18.3
2021-11-24 15:51:00	5303	530.3	15.8404	534.28	5523	552.3	49.2804	545.28	162	16.2	1	73	7.3	121	17.2	18.3
2021-11-24 16:01:00	5354	535.4	1.2544	534.28	5782	578.2	1083.73	545.28	154	15.4	3.24	95	9.5	77.44	17.2	18.3
2021-11-24 16:11:00	5372	537.2	8.5264	534.28	5637	563.7	339.296	545.28	192	19.2	4	215	21.5	10.24	17.2	18.3
2021-11-24 16:21:00	5307	530.7	12.8164	534.28	5587	558.7	180.096	545.28	159	15.9	1.69	100	10	68.89	17.2	18.3
2021-11-24 16:31:00	5343	534.3	0.0004	534.28	5760	576	943.718	545.28	146	14.6	6.76	137	13.7	21.16	17.2	18.3
2021-11-24 16:41:00	5314	531.4	8.2944	534.28	5566	556.6	128.142	545.28	152	15.2	4	188	18.8	0.25	17.2	18.3
2021-11-24 16:51:00	5332	533.2	1.1664	534.28	5483	548.3	9.1204	545.28	189	18.9	2.89	156	15.6	7.29	17.2	18.3
2021-11-24 17:01:00	5339	533.9	0.1444	534.28	5424	542.4	8.2944	545.28	165	16.5	0.49	125	12.5	33.64	17.2	18.3
2021-11-24 17:11:00	5333	533.3	0.9604	534.28	5601	560.1	219.632	545.28	199	19.9	7.29	97	9.7	73.96	17.2	18.3
2021-11-24 17:21:00	5315	531.5	7.7284	534.28	5540	554	76.0384	545.28	179	17.9	0.49	152	15.2	9.61	17.2	18.3
2021-11-24 17:31:00	5349	534.9	0.3844	534.28	5520	552	45.1584	545.28	179	17.9	0.49	122	12.2	37.21	17.2	18.3
2021-11-24 17:41:00	5343	534.3	0.0004	534.28	5520	552	45.1584	545.28	190	19	3.24	301	30.1	139.24	17.2	18.3
2021-11-24 17:51:00	5302	530.2	16.6464	534.28	5585	558.5	174.768	545.28	177	17.7	0.25	81	8.1	104.04	17.2	18.3
2021-11-24 18:01:00	5357	535.7	2.0164	534.28	5457	545.7	0.1764	545.28	188	18.8	2.56	100	10	68.89	17.2	18.3
2021-11-24 18:11:00	5383	538.3	16.1604	534.28	5557	555.7	108.576	545.28	194	19.4	4.84	252	25.2	47.61	17.2	18.3
2021-11-24 18:21:00	5347	534.7	0.1764	534.28	5522	552.2	47.8864	545.28	149	14.9	5.29	283	28.3	100	17.2	18.3
2021-11-24 18:31:00	5311	531.1	10.1124	534.28	5636	563.6	335.622	545.28	165	16.5	0.49	151	15.1	10.24	17.2	18.3
2021-11-24 18:41:00	5336	533.6	0.4624	534.28	5508	550.8	30.4704	545.28	192	19.2	4	127	12.7	31.36	17.2	18.3
2021-11-24 18:51:00	5331	533.1	1.3924	534.28	5570	557	137.358	545.28	149	14.9	5.29	234	23.4	26.01	17.2	18.3
2021-11-24 19:01:00	5364	536.4	4.4944	534.28	5512	551.2	35.0464	545.28	142	14.2	9	283	28.3	100	17.2	18.3
2021-11-24 19:11:00	5308	530.8	12.1104	534.28	5514	551.4	37.4544	545.28	204	20.4	10.24	191	19.1	0.64	17.2	18.3
2021-11-24 19:21:00	5344	534.4	0.0144	534.28	5567	556.7	130.416	545.28	165	16.5	0.49	176	17.6	0.49	17.2	18.3
2021-11-24 19:31:00	5347	534.7	0.1764	534.28	5611	561.1	250.272	545.28	168	16.8	0.16	195	19.5	1.44	17.2	18.3
2021-11-24 19:41:00	5311	531.1	10.1124	534.28	5711	571.1	666.672	545.28	184	18.4	1.44	243	24.3	36	17.2	18.3
2021-11-24 19:51:00	5386	538.6	18.6624	534.28	5844	584.4	1530.37	545.28	154	15.4	3.24	115	11.5	46.24	17.2	18.3
2021-11-24 20:01:00	5307	530.7	12.8164	534.28	5660	566	429.318	545.28	169	16.9	0.09	97	9.7	73.96	17.2	18.3
2021-11-24 20:11:00	5322	532.2	4.3264	534.28	5611	561.1	250.272	545.28	180	18	0.64	190	19	0.49	17.2	18.3
2021-11-24 20:21:00	5301	530.1	17.4724	534.28	5603	560.3	225.6	545.28	144	14.4	7.84	221	22.1	14.44	17.2	18.3
2021-11-24 20:31:00	5330	533	1.6384	534.28	5645	564.5	369.408	545.28	170	17	0.04	247	24.7	40.96	17.2	18.3
2021-11-24 20:41:00	5315	531.5	7.7284	534.28	5616	561.6	266.342	545.28	209	20.9	13.69	207	20.7	5.76	17.2	18.3
2021-11-24 20:51:00	5304	530.4	15.0544	534.28	5578	557.8	156.75	545.28	157	15.7	2.25	217	21.7	11.56	17.2	18.3
2021-11-24 21:01:00	5300	530	18.3184	534.28	5561	556.1	117.072	545.28	135	13.5	13.69	196	19.6	1.69	17.2	18.3
2021-11-24 21:11:00	5325	532.5	3.1684	534.28	5588	558.8	182.79	545.28	201	20.1	8.41	241	24.1	33.64	17.2	18.3
2021-11-24 21:21:00	5336	533.6	0.4624	534.28	5578	557.8	156.75	545.28	167	16.7	0.25	203	20.3	4	17.2	18.3
2021-11-24 21:31:00	5287	528.7	31.1364	534.28	5565	556.5	125.888	545.28	171	17.1	0.01	171	17.1	1.44	17.2	18.3
2021-11-24 21:41:00	5322	532.2	4.3264	534.28	5626	562.6	299.982	545.28	201	20.1	8.41	212	21.2	8.41	17.2	18.3
2021-11-24 21:51:00	5322	532.2	4.3264	534.28	5892	589.2	1928.97	545.28	187	18.7	2.25	140	14	18.49	17.2	18.3
2021-11-24 22:01:00	5314	531.4	8.2944	534.28	5497	549.7	19.5364	545.28	150	15	4.84	144	14.4	15.21	17.2	18.3
2021-11-24 22:11:00	5293	529.3	24.8004	534.28	5633	563.3	324.72	545.28	216	21.6	19.36	94	9.4	79.21	17.2	18.3
2021-11-24 22:21:00	5341	534.1	0.0324	534.28	5525	552.5	52.1284	545.28	156	15.6	2.56	180	18	0.09	17.2	18.3
2021-11-24 22:31:00	5302	530.2	16.6464	534.28	5512	551.2	35.0464	545.28	182	18.2	1	196	19.6	1.69	17.2	18.3
2021-11-24 22:41:00	5364	536.4	4.4944	534.28	5419	541.9	11.4244	545.28	211	21.1	15.21	294	29.4	123.21	17.2	18.3
2021-11-24 22:51:00	5333	533.3	0.9604	534.28	5468	546.8	2.3104	545.28	174	17.4	0.04	122	12.2	37.21	17.2	18.3
2021-11-24 23:01:00	5324	532.4	3.5344	534.28	5548	554.8	90.6304	545.28	152	15.2	4	155	15.5	7.84	17.2	18.3
2021-11-24 23:11:00	5347	534.7	0.1764	534.28	5488	548.8	12.3904	545.28	198	19.8	6.76	245	24.5	38.44	17.2	18.3
2021-11-24 23:21:00	5317	531.7	6.6564	534.28	5560	556	114.918	545.28	151	15.1	4.41	255	25.5	51.84	17.2	18.3
2021-11-24 23:31:00	5321	532.1	4.7524	534.28	5545	554.5	85.0084	545.28	145	14.5	7.29	100	10	68.89	17.2	18.3
2021-11-24 23:41:00	5373	537.3	9.1204	534.28	5570	557	137.358	545.28	201	20.1	8.41	165	16.5	3.24	17.2	18.3
2021-11-24 23:51:00	5321	532.1	4.7524	534.28	5430	543	5.1984	545.28	149	14.9	5.29	161	16.1	4.84	17.2	18.3
2021-11-25 00:01:00	5289	528.9	28.9444	534.28	5577	557.7	154.256	545.28	174	17.4	0.04	146	14.6	13.69	17.2	18.3
2021-11-25 00:11:00	5342	534.2	0.0064	534.28	5453	545.3	0.0004	545.28	161	16.1	1.21	92	9.2	82.81	17.2	18.3
2021-11-25 00:21:00	5317	531.7	6.6564	534.28	5578	557.8	156.75	545.28	151	15.1	4.41	146	14.6	13.69	17.2	18.3
2021-11-25 00:31:00	5329	532.9	1.9044	534.28	5559	555.9	112.784	545.28	169	16.9	0.09	310	31	161.29	17.2	18.3
2021-11-25 00:41:00	5321	532.1	4.7524	534.28	5629	562.9	310.464	545.28	200	20	7.84	151	15.1	10.24	17.2	18.3
2021-11-25 00:51:00	5344	534.4	0.0144	534.28	5462	546.2	0.8464	545.28	145	14.5	7.29	254	25.4	50.41	17.2	18.3
2021-11-25 01:01:00	5358	535.8	2.3104	534.28	5556	555.6	106.502	545.28	160	16	1.44	172	17.2	1.21	17.2	18.3
2021-11-25 01:11:00	5332	533.2	1.1664	534.28	5660	566	429.318	545.28	199	19.9	7.29	290	29	114.49	17.2	18.3
2021-11-25 01:21:00	5359	535.9	2.6244	534.28	5672	567.2	480.486	545.28	165	16.5	0.49	133	13.3	25	17.2	18.3
2021-11-25 01:31:00	5344	534.4	0.0144	534.28	5605	560.5	231.648	545.28	143	14.3	8.41	284	28.4	102.01	17.2	18.3
2021-11-25 01:41:00	5362	536.2	3.6864	534.28	6840	684	19243.2	545.28	165	16.5	0.49	185	18.5	0.04	17.2	18.3
2021-11-25 01:51:00	5337	533.7	0.3364	534.28	5664	566.4	446.054	545.28	147	14.7	6.25	318	31.8	182.25	17.2	18.3
2021-11-25 02:01:00	5371	537.1	7.9524	534.28	5466	546.6	1.7424	545.28	158	15.8	1.96	95	9.5	77.44	17.2	18.3
2021-11-25 02:11:00	5350	535	0.5184	534.28	5665	566.5	450.288	545.28	214	21.4	17.64	169	16.9	1.96	17.2	18.3
2021-11-25 02:21:00	5334	533.4	0.7744	534.28	5621	562.1	282.912	545.28	149	14.9	5.29	135	13.5	23.04	17.2	18.3
2021-11-25 02:31:00	5338	533.8	0.2304	534.28	5527	552.7	55.0564	545.28	185	18.5	1.69	249	24.9	43.56	17.2	18.3
2021-11-25 02:41:00	5387	538.7	19.5364	534.28	5654	565.4	404.814	545.28	198	19.8	6.76	127	12.7	31.36	17.2	18.3
2021-11-25 02:51:00	5382	538.2	15.3664	534.28	5689	568.9	557.904	545.28	190	19	3.24	200	20	2.89	17.2	18.3
2021-11-25 03:01:00	5347	534.7	0.1764	534.28	5569	556.9	135.024	545.28	147	14.7	6.25	173	17.3	1	17.2	18.3
2021-11-25 03:11:00	5360	536	2.9584	534.28	5574	557.4	146.894	545.28	219	21.9	22.09	266	26.6	68.89	17.2	18.3
2021-11-25 03:21:00	5351	535.1	0.6724	534.28	5514	551.4	37.4544	545.28	151	15.1	4.41	157	15.7	6.76	17.2	18.3
2021-11-25 03:31:00	5381	538.1	14.5924	534.28	5570	557	137.358	545.28	168	16.8	0.16	184	18.4	0.01	17.2	18.3
2021-11-25 03:41:00	5330	533	1.6384	534.28	5581	558.1	164.352	545.28	185	18.5	1.69	232	23.2	24.01	17.2	18.3
2021-11-25 03:51:00	5360	536	2.9584	534.28	5534	553.4	65.9344	545.28	182	18.2	1	239	23.9	31.36	17.2	18.3
2021-11-25 04:01:00	5348	534.8	0.2704	534.28	5582	558.2	166.926	545.28	141	14.1	9.61	200	20	2.89	17.2	18.3
2021-11-25 04:11:00	5322	532.2	4.3264	534.28	5415	541.5	14.2884	545.28	170	17	0.04	83	8.3	100	17.2	18.3
2021-11-25 04:21:00	5341	534.1	0.0324	534.28	5516	551.6	39.9424	545.28	145	14.5	7.29	105	10.5	60.84	17.2	18.3
2021-11-25 04:31:00	5341	534.1	0.0324	534.28	5448	544.8	0.2304	545.28	178	17.8	0.36	176	17.6	0.49	17.2	18.3
2021-11-25 04:41:00	5339	533.9	0.1444	534.28	5558	555.8	110.67	545.28	179	17.9	0.49	212	21.2	8.41	17.2	18.3
2021-11-25 04:51:00	5324	532.4	3.5344	534.28	5514	551.4	37.4544	545.28	166	16.6	0.36	118	11.8	42.25	17.2	18.3
2021-11-25 05:01:00	5374	537.4	9.7344	534.28	5629	562.9	310.464	545.28	177	17.7	0.25	111	11.1	51.84	17.2	18.3
2021-11-25 05:11:00	5367	536.7	5.8564	534.28	5493	549.3	16.1604	545.28	157	15.7	2.25	145	14.5	14.44	17.2	18.3
2021-11-25 05:21:00	5384	538.4	16.9744	534.28	5502	550.2	24.2064	545.28	152	15.2	4	311	31.1	163.84	17.2	18.3
2021-11-25 05:31:00	5347	534.7	0.1764	534.28	5436	543.6	2.8224	545.28	164	16.4	0.64	134	13.4	24.01	17.2	18.3
2021-11-25 05:41:00	5397	539.7	29.3764	534.28	5535	553.5	67.5684	545.28	190	19	3.24	257	25.7	54.76	17.2	18.3
2021-11-25 05:51:00	5370	537	7.3984	534.28	5522	552.2	47.8864	545.28	173	17.3	0.01	171	17.1	1.44	17.2	18.3
2021-11-25 06:01:00	5351	535.1	0.6724	534.28	5514	551.4	37.4544	545.28	177	17.7	0.25	332	33.2	222.01	17.2	18.3
2021-11-25 06:11:00	5392	539.2	24.2064	534.28	5658	565.8	421.07	545.28	194	19.4	4.84	62	6.2	146.41	17.2	18.3
2021-11-25 06:21:00	5384	538.4	16.9744	534.28	5605	560.5	231.648	545.28	150	15	4.84	141	14.1	17.64	17.2	18.3
2021-11-25 06:31:00	5409	540.9	43.8244	534.28	5549	554.9	92.5444	545.28	153	15.3	3.61	76	7.6	114.49	17.2	18.3
2021-11-25 06:41:00	5358	535.8	2.3104	534.28	5632	563.2	321.126	545.28	202	20.2	9	163	16.3	4	17.2	18.3
2021-11-25 06:51:00	5393	539.3	25.2004	534.28	5643	564.3	361.76	545.28	166	16.6	0.36	117	11.7	43.56	17.2	18.3
2021-11-25 07:01:00	5406	540.6	39.9424	534.28	5543	554.3	81.3604	545.28	156	15.6	2.56	266	26.6	68.89	17.2	18.3
2021-11-25 07:11:00	5388	538.8	20.4304	534.28	5626	562.6	299.982	545.28	196	19.6	5.76	131	13.1	27.04	17.2	18.3
2021-11-25 07:21:00	5427	542.7	70.8964	534.28	5609	560.9	243.984	545.28	185	18.5	1.69	101	10.1	67.24	17.2	18.3
2021-11-25 07:31:00	5412	541.2	47.8864	534.28	5503	550.3	25.2004	545.28	171	17.1	0.01	219	21.9	12.96	17.2	18.3
2021-11-25 07:41:00	5351	535.1	0.6724	534.28	5520	552	45.1584	545.28	201	20.1	8.41	170	17	1.69	17.2	18.3
2021-11-25 07:51:00	5357	535.7	2.0164	534.28	5639	563.9	346.704	545.28	165	16.5	0.49	88	8.8	90.25	17.2	18.3
2021-11-25 08:01:00	5394	539.4	26.2144	534.28	5605	560.5	231.648	545.28	186	18.6	1.96	63	6.3	144	17.2	18.3
2021-11-25 08:11:00	5376	537.6	11.0224	534.28	5676	567.6	498.182	545.28	216	21.6	19.36	236	23.6	28.09	17.2	18.3
2021-11-25 08:21:00	5382	538.2	15.3664	534.28	5669	566.9	467.424	545.28	158	15.8	1.96	183	18.3	0	17.2	18.3
2021-11-25 08:31:00	5370	537	7.3984	534.28	5561	556.1	117.072	545.28	180	18	0.64	81	8.1	104.04	17.2	18.3
2021-11-25 08:41:00	5368	536.8	6.3504	534.28	5531	553.1	61.1524	545.28	166	16.6	0.36	37	3.7	213.16	17.2	18.3
2021-11-25 08:51:00	5385	538.5	17.8084	534.28	5499	549.9	21.3444	545.28	143	14.3	8.41	150	15	10.89	17.2	18.3
2021-11-25 09:01:00	5383	538.3	16.1604	534.28	5477	547.7	5.8564	545.28	133	13.3	15.21	171	17.1	1.44	17.2	18.3
2021-11-25 09:11:00	5330	533	1.6384	534.28	5513	551.3	36.2404	545.28	172	17.2	0	108	10.8	56.25	17.2	18.3
2021-11-25 09:21:00	5390	539	22.2784	534.28	5532	553.2	62.7264	545.28	147	14.7	6.25	93	9.3	81	17.2	18.3
2021-11-25 09:31:00	5399	539.9	31.5844	534.28	5529	552.9	58.0644	545.28	163	16.3	0.81	153	15.3	9	17.2	18.3
2021-11-25 09:41:00	5321	532.1	4.7524	534.28	5484	548.4	9.7344	545.28	145	14.5	7.29	165	16.5	3.24	17.2	18.3
2021-11-25 09:51:00	5365	536.5	4.9284	534.28	5393	539.3	35.7604	545.28	170	17	0.04	112	11.2	50.41	17.2	18.3
2021-11-25 10:01:00	5345	534.5	0.0484	534.28	5601	560.1	219.632	545.28	142	14.2	9	101	10.1	67.24	17.2	18.3
2021-11-25 10:11:00	5330	533	1.6384	534.28	5468	546.8	2.3104	545.28	161	16.1	1.21	128	12.8	30.25	17.2	18.3
2021-11-25 10:21:00	5344	534.4	0.0144	534.28	5512	551.2	35.0464	545.28	145	14.5	7.29	155	15.5	7.84	17.2	18.3
2021-11-25 10:31:00	5341	534.1	0.0324	534.28	5589	558.9	185.504	545.28	153	15.3	3.61	237	23.7	29.16	17.2	18.3
2021-11-25 10:41:00	5333	533.3	0.9604	534.28	5601	560.1	219.632	545.28	165	16.5	0.49	80	8	106.09	17.2	18.3
2021-11-25 10:51:00	5346	534.6	0.1024	534.28	5443	544.3	0.9604	545.28	138	13.8	11.56	131	13.1	27.04	17.2	18.3
2021-11-25 11:01:00	5316	531.6	7.1824	534.28	5460	546	0.5184	545.28	136	13.6	12.96	117	11.7	43.56	17.2	18.3
2021-11-25 11:11:00	5371	537.1	7.9524	534.28	5481	548.1	7.9524	545.28	150	15	4.84	171	17.1	1.44	17.2	18.3
2021-11-25 11:21:00	5347	534.7	0.1764	534.28	5578	557.8	156.75	545.28	154	15.4	3.24	140	14	18.49	17.2	18.3
2021-11-25 11:31:00	5307	530.7	12.8164	534.28	5501	550.1	23.2324	545.28	151	15.1	4.41	172	17.2	1.21	17.2	18.3
2021-11-25 11:41:00	5352	535.2	0.8464	534.28	5654	565.4	404.814	545.28	166	16.6	0.36	101	10.1	67.24	17.2	18.3
2021-11-25 11:51:00	5338	533.8	0.2304	534.28	6662	666.2	14621.6	545.28	133	13.3	15.21	109	10.9	54.76	17.2	18.3
2021-11-25 12:01:00	5348	534.8	0.2704	534.28	5608	560.8	240.87	545.28	156	15.6	2.56	215	21.5	10.24	17.2	18.3
2021-11-25 12:11:00	5316	531.6	7.1824	534.28	5652	565.2	396.806	545.28	170	17	0.04	281	28.1	96.04	17.2	18.3
2021-11-25 12:21:00	5345	534.5	0.0484	534.28	5552	555.2	98.4064	545.28	142	14.2	9	202	20.2	3.61	17.2	18.3
2021-11-25 12:31:00	5332	533.2	1.1664	534.28	5632	563.2	321.126	545.28	136	13.6	12.96	186	18.6	0.09	17.2	18.3
2021-11-25 12:41:00	5341	534.1	0.0324	534.28	5607	560.7	237.776	545.28	168	16.8	0.16	153	15.3	9	17.2	18.3
2021-11-25 12:51:00	5337	533.7	0.3364	534.28	5667	566.7	458.816	545.28	132	13.2	16	129	12.9	29.16	17.2	18.3
2021-11-25 13:01:00	5351	535.1	0.6724	534.28	5580	558	161.798	545.28	135	13.5	13.69	79	7.9	108.16	17.2	18.3
2021-11-25 13:11:00	5354	535.4	1.2544	534.28	5575	557.5	149.328	545.28	140	14	10.24	69	6.9	129.96	17.2	18.3
2021-11-25 13:21:00	5313	531.3	8.8804	534.28	5600	560	216.678	545.28	152	15.2	4	126	12.6	32.49	17.2	18.3
2021-11-25 13:31:00	5367	536.7	5.8564	534.28	5580	558	161.798	545.28	143	14.3	8.41	170	17	1.69	17.2	18.3
2021-11-25 13:41:00	5375	537.5	10.3684	534.28	5545	554.5	85.0084	545.28	152	15.2	4	77	7.7	112.36	17.2	18.3
2021-11-25 13:51:00	5346	534.6	0.1024	534.28	5627	562.7	303.456	545.28	149	14.9	5.29	157	15.7	6.76	17.2	18.3
2021-11-25 14:01:00	5339	533.9	0.1444	534.28	5654	565.4	404.814	545.28	147	14.7	6.25	111	11.1	51.84	17.2	18.3
2021-11-25 14:11:00	5389	538.9	21.3444	534.28	5627	562.7	303.456	545.28	163	16.3	0.81	284	28.4	102.01	17.2	18.3
2021-11-25 14:21:00	5337	533.7	0.3364	534.28	5499	549.9	21.3444	545.28	138	13.8	11.56	296	29.6	127.69	17.2	18.3
2021-11-25 14:31:00	5362	536.2	3.6864	534.28	5540	554	76.0384	545.28	161	16.1	1.21	190	19	0.49	17.2	18.3
2021-11-25 14:41:00	5335	533.5	0.6084	534.28	5478	547.8	6.3504	545.28	182	18.2	1	159	15.9	5.76	17.2	18.3
2021-11-25 14:51:00	5333	533.3	0.9604	534.28	5451	545.1	0.0324	545.28	146	14.6	6.76	88	8.8	90.25	17.2	18.3
2021-11-25 15:01:00	5408	540.8	42.5104	534.28	5387	538.7	43.2964	545.28	130	13	17.64	171	17.1	1.44	17.2	18.3
2021-11-25 15:11:00	5329	532.9	1.9044	534.28	5560	556	114.918	545.28	189	18.9	2.89	210	21	7.29	17.2	18.3
2021-11-25 15:21:00	5358	535.8	2.3104	534.28	5485	548.5	10.3684	545.28	150	15	4.84	162	16.2	4.41	17.2	18.3
2021-11-25 15:31:00	5369	536.9	6.8644	534.28	5521	552.1	46.5124	545.28	158	15.8	1.96	154	15.4	8.41	17.2	18.3
2021-11-25 15:41:00	5366	536.6	5.3824	534.28	5415	541.5	14.2884	545.28	192	19.2	4	100	10	68.89	17.2	18.3
2021-11-25 15:51:00	5379	537.9	13.1044	534.28	5518	551.8	42.5104	545.28	174	17.4	0.04	197	19.7	1.96	17.2	18.3
2021-11-25 16:01:00	5408	540.8	42.5104	534.28	5561	556.1	117.072	545.28	169	16.9	0.09	207	20.7	5.76	17.2	18.3
2021-11-25 16:11:00	5386	538.6	18.6624	534.28	5430	543	5.1984	545.28	198	19.8	6.76	121	12.1	38.44	17.2	18.3
2021-11-25 16:21:00	5360	536	2.9584	534.28	5546	554.6	86.8624	545.28	160	16	1.44	151	15.1	10.24	17.2	18.3
2021-11-25 16:31:00	5354	535.4	1.2544	534.28	5532	553.2	62.7264	545.28	182	18.2	1	254	25.4	50.41	17.2	18.3
2021-11-25 16:41:00	5372	537.2	8.5264	534.28	5555	555.5	104.448	545.28	225	22.5	28.09	155	15.5	7.84	17.2	18.3
2021-11-25 16:51:00	5349	534.9	0.3844	534.28	5495	549.5	17.8084	545.28	156	15.6	2.56	62	6.2	146.41	17.2	18.3
2021-11-25 17:01:00	5349	534.9	0.3844	534.28	5543	554.3	81.3604	545.28	163	16.3	0.81	85	8.5	96.04	17.2	18.3
2021-11-25 17:11:00	5371	537.1	7.9524	534.28	5603	560.3	225.6	545.28	175	17.5	0.09	199	19.9	2.56	17.2	18.3
2021-11-25 17:21:00	5344	534.4	0.0144	534.28	5626	562.6	299.982	545.28	142	14.2	9	247	24.7	40.96	17.2	18.3
2021-11-25 17:31:00	5358	535.8	2.3104	534.28	5580	558	161.798	545.28	149	14.9	5.29	252	25.2	47.61	17.2	18.3
2021-11-25 17:41:00	5326	532.6	2.8224	534.28	5671	567.1	476.112	545.28	208	20.8	12.96	138	13.8	20.25	17.2	18.3
2021-11-25 17:51:00	5353	535.3	1.0404	534.28	5575	557.5	149.328	545.28	166	16.6	0.36	239	23.9	31.36	17.2	18.3
2021-11-25 18:01:00	5410	541	45.1584	534.28	5591	559.1	190.992	545.28	155	15.5	2.89	119	11.9	40.96	17.2	18.3
2021-11-25 18:11:00	5360	536	2.9584	534.28	5642	564.2	357.966	545.28	177	17.7	0.25	132	13.2	26.01	17.2	18.3
2021-11-25 18:21:00	5357	535.7	2.0164	534.28	5514	551.4	37.4544	545.28	148	14.8	5.76	169	16.9	1.96	17.2	18.3
2021-11-25 18:31:00	5373	537.3	9.1204	534.28	5556	555.6	106.502	545.28	164	16.4	0.64	228	22.8	20.25	17.2	18.3
2021-11-25 18:41:00	5379	537.9	13.1044	534.28	5554	555.4	102.414	545.28	212	21.2	16	115	11.5	46.24	17.2	18.3
2021-11-25 18:51:00	5359	535.9	2.6244	534.28	5615	561.5	263.088	545.28	145	14.5	7.29	124	12.4	34.81	17.2	18.3
2021-11-25 19:01:00	5398	539.8	30.4704	534.28	5541	554.1	77.7924	545.28	165	16.5	0.49	236	23.6	28.09	17.2	18.3
2021-11-25 19:11:00	5366	536.6	5.3824	534.28	5585	558.5	174.768	545.28	186	18.6	1.96	295	29.5	125.44	17.2	18.3
2021-11-25 19:21:00	5379	537.9	13.1044	534.28	5605	560.5	231.648	545.28	148	14.8	5.76	165	16.5	3.24	17.2	18.3
2021-11-25 19:31:00	5379	537.9	13.1044	534.28	5588	558.8	182.79	545.28	156	15.6	2.56	115	11.5	46.24	17.2	18.3
2021-11-25 19:41:00	5413	541.3	49.2804	534.28	5466	546.6	1.7424	545.28	175	17.5	0.09	184	18.4	0.01	17.2	18.3
2021-11-25 19:51:00	5403	540.3	36.2404	534.28	5610	561	247.118	545.28	168	16.8	0.16	258	25.8	56.25	17.2	18.3
2021-11-25 20:01:00	5375	537.5	10.3684	534.28	5529	552.9	58.0644	545.28	156	15.6	2.56	121	12.1	38.44	17.2	18.3
2021-11-25 20:11:00	5390	539	22.2784	534.28	5462	546.2	0.8464	545.28	210	21	14.44	150	15	10.89	17.2	18.3
2021-11-25 20:21:00	5410	541	45.1584	534.28	5370	537	68.5584	545.28	160	16	1.44	245	24.5	38.44	17.2	18.3
2021-11-25 20:31:00	5396	539.6	28.3024	534.28	5536	553.6	69.2224	545.28	181	18.1	0.81	264	26.4	65.61	17.2	18.3
2021-11-25 20:41:00	5354	535.4	1.2544	534.28	5437	543.7	2.4964	545.28	168	16.8	0.16	78	7.8	110.25	17.2	18.3
2021-11-25 20:51:00	5412	541.2	47.8864	534.28	5458	545.8	0.2704	545.28	185	18.5	1.69	62	6.2	146.41	17.2	18.3
2021-11-25 21:01:00	5372	537.2	8.5264	534.28	5440	544	1.6384	545.28	146	14.6	6.76	191	19.1	0.64	17.2	18.3
2021-11-25 21:11:00	5414	541.4	50.6944	534.28	5573	557.3	144.48	545.28	211	21.1	15.21	279	27.9	92.16	17.2	18.3
2021-11-25 21:21:00	5392	539.2	24.2064	534.28	5416	541.6	13.5424	545.28	153	15.3	3.61	151	15.1	10.24	17.2	18.3
2021-11-25 21:31:00	5380	538	13.8384	534.28	5540	554	76.0384	545.28	180	18	0.64	149	14.9	11.56	17.2	18.3
2021-11-25 21:41:00	5405	540.5	38.6884	534.28	5409	540.9	19.1844	545.28	159	15.9	1.69	217	21.7	11.56	17.2	18.3
2021-11-25 21:51:00	5412	541.2	47.8864	534.28	5561	556.1	117.072	545.28	145	14.5	7.29	221	22.1	14.44	17.2	18.3
2021-11-25 22:01:00	5386	538.6	18.6624	534.28	5434	543.4	3.5344	545.28	142	14.2	9	225	22.5	17.64	17.2	18.3
2021-11-25 22:11:00	5380	538	13.8384	534.28	5521	552.1	46.5124	545.28	190	19	3.24	179	17.9	0.16	17.2	18.3
2021-11-25 22:21:00	5409	540.9	43.8244	534.28	5519	551.9	43.8244	545.28	152	15.2	4	282	28.2	98.01	17.2	18.3
2021-11-25 22:31:00	5350	535	0.5184	534.28	5567	556.7	130.416	545.28	147	14.7	6.25	188	18.8	0.25	17.2	18.3
2021-11-25 22:41:00	5461	546.1	139.712	534.28	5939	593.9	2363.9	545.28	216	21.6	19.36	183	18.3	0	17.2	18.3
2021-11-25 22:51:00	5399	539.9	31.5844	534.28	5642	564.2	357.966	545.28	165	16.5	0.49	71	7.1	125.44	17.2	18.3
2021-11-25 23:01:00	5355	535.5	1.4884	534.28	5656	565.6	412.902	545.28	163	16.3	0.81	213	21.3	9	17.2	18.3
2021-11-25 23:11:00	5379	537.9	13.1044	534.28	5712	571.2	671.846	545.28	177	17.7	0.25	90	9	86.49	17.2	18.3
2021-11-25 23:21:00	5388	538.8	20.4304	534.28	5754	575.4	907.214	545.28	190	19	3.24	246	24.6	39.69	17.2	18.3
2021-11-25 23:31:00	5372	537.2	8.5264	534.28	5598	559.8	210.83	545.28	175	17.5	0.09	193	19.3	1	17.2	18.3
2021-11-25 23:41:00	5371	537.1	7.9524	534.28	5625	562.5	296.528	545.28	193	19.3	4.41	312	31.2	166.41	17.2	18.3
2021-11-25 23:51:00	5377	537.7	11.6964	534.28	5544	554.4	83.1744	545.28	180	18	0.64	147	14.7	12.96	17.2	18.3
2021-11-26 00:01:00	5352	535.2	0.8464	534.28	5611	561.1	250.272	545.28	193	19.3	4.41	270	27	75.69	17.2	18.3
2021-11-26 00:11:00	5407	540.7	41.2164	534.28	5487	548.7	11.6964	545.28	158	15.8	1.96	148	14.8	12.25	17.2	18.3
2021-11-26 00:21:00	5360	536	2.9584	534.28	5531	553.1	61.1524	545.28	156	15.6	2.56	308	30.8	156.25	17.2	18.3
2021-11-26 00:31:00	5371	537.1	7.9524	534.28	5581	558.1	164.352	545.28	169	16.9	0.09	142	14.2	16.81	17.2	18.3
2021-11-26 00:41:00	5424	542.4	65.9344	534.28	5579	557.9	159.264	545.28	215	21.5	18.49	262	26.2	62.41	17.2	18.3
2021-11-26 00:51:00	5371	537.1	7.9524	534.28	5546	554.6	86.8624	545.28	187	18.7	2.25	171	17.1	1.44	17.2	18.3
2021-11-26 01:01:00	5343	534.3	0.0004	534.28	5586	558.6	177.422	545.28	192	19.2	4	182	18.2	0.01	17.2	18.3
2021-11-26 01:11:00	5413	541.3	49.2804	534.28	5522	552.2	47.8864	545.28	191	19.1	3.61	112	11.2	50.41	17.2	18.3
2021-11-26 01:21:00	5362	536.2	3.6864	534.28	5594	559.4	199.374	545.28	184	18.4	1.44	167	16.7	2.56	17.2	18.3
2021-11-26 01:31:00	5332	533.2	1.1664	534.28	5441	544.1	1.3924	545.28	189	18.9	2.89	132	13.2	26.01	17.2	18.3
2021-11-26 01:41:00	5397	539.7	29.3764	534.28	5412	541.2	16.6464	545.28	193	19.3	4.41	120	12	39.69	17.2	18.3
2021-11-26 01:51:00	5359	535.9	2.6244	534.28	5456	545.6	0.1024	545.28	182	18.2	1	105	10.5	60.84	17.2	18.3
2021-11-26 02:01:00	5361	536.1	3.3124	534.28	5435	543.5	3.1684	545.28	174	17.4	0.04	117	11.7	43.56	17.2	18.3
2021-11-26 02:11:00	5347	534.7	0.1764	534.28	5413	541.3	15.8404	545.28	210	21	14.44	285	28.5	104.04	17.2	18.3
2021-11-26 02:21:00	5375	537.5	10.3684	534.28	5446	544.6	0.4624	545.28	185	18.5	1.69	249	24.9	43.56	17.2	18.3
2021-11-26 02:31:00	5384	538.4	16.9744	534.28	5473	547.3	4.0804	545.28	182	18.2	1	130	13	28.09	17.2	18.3
2021-11-26 02:41:00	5362	536.2	3.6864	534.28	5437	543.7	2.4964	545.28	151	15.1	4.41	131	13.1	27.04	17.2	18.3
2021-11-26 02:51:00	5365	536.5	4.9284	534.28	5477	547.7	5.8564	545.28	197	19.7	6.25	258	25.8	56.25	17.2	18.3
2021-11-26 03:01:00	5388	538.8	20.4304	534.28	5454	545.4	0.0144	545.28	188	18.8	2.56	137	13.7	21.16	17.2	18.3
2021-11-26 03:11:00	5367	536.7	5.8564	534.28	5521	552.1	46.5124	545.28	214	21.4	17.64	100	10	68.89	17.2	18.3
2021-11-26 03:21:00	5362	536.2	3.6864	534.28	5499	549.9	21.3444	545.28	162	16.2	1	152	15.2	9.61	17.2	18.3
2021-11-26 03:31:00	5381	538.1	14.5924	534.28	5422	542.2	9.4864	545.28	213	21.3	16.81	253	25.3	49	17.2	18.3
2021-11-26 03:41:00	5363	536.3	4.0804	534.28	5518	551.8	42.5104	545.28	169	16.9	0.09	150	15	10.89	17.2	18.3
2021-11-26 03:51:00	5377	537.7	11.6964	534.28	5500	550	22.2784	545.28	199	19.9	7.29	121	12.1	38.44	17.2	18.3
2021-11-26 04:01:00	5349	534.9	0.3844	534.28	5586	558.6	177.422	545.28	197	19.7	6.25	148	14.8	12.25	17.2	18.3
2021-11-26 04:11:00	5398	539.8	30.4704	534.28	5459	545.9	0.3844	545.28	176	17.6	0.16	322	32.2	193.21	17.2	18.3
2021-11-26 04:21:00	5372	537.2	8.5264	534.28	5599	559.9	213.744	545.28	186	18.6	1.96	255	25.5	51.84	17.2	18.3
2021-11-26 04:31:00	5374	537.4	9.7344	534.28	5628	562.8	306.95	545.28	173	17.3	0.01	133	13.3	25	17.2	18.3
2021-11-26 04:41:00	5354	535.4	1.2544	534.28	5557	555.7	108.576	545.28	183	18.3	1.21	113	11.3	49	17.2	18.3
2021-11-26 04:51:00	5407	540.7	41.2164	534.28	5609	560.9	243.984	545.28	189	18.9	2.89	156	15.6	7.29	17.2	18.3
2021-11-26 05:01:00	5443	544.3	100.4	534.28	5612	561.2	253.446	545.28	152	15.2	4	237	23.7	29.16	17.2	18.3
2021-11-26 05:11:00	5355	535.5	1.4884	534.28	5480	548	7.3984	545.28	161	16.1	1.21	64	6.4	141.61	17.2	18.3
2021-11-26 05:21:00	5422	542.2	62.7264	534.28	5555	555.5	104.448	545.28	201	20.1	8.41	103	10.3	64	17.2	18.3
2021-11-26 05:31:00	5404	540.4	37.4544	534.28	5523	552.3	49.2804	545.28	161	16.1	1.21	204	20.4	4.41	17.2	18.3
2021-11-26 05:41:00	5380	538	13.8384	534.28	5581	558.1	164.352	545.28	178	17.8	0.36	206	20.6	5.29	17.2	18.3
2021-11-26 05:51:00	5404	540.4	37.4544	534.28	5438	543.8	2.1904	545.28	195	19.5	5.29	110	11	53.29	17.2	18.3
2021-11-26 06:01:00	5401	540.1	33.8724	534.28	5581	558.1	164.352	545.28	163	16.3	0.81	191	19.1	0.64	17.2	18.3
2021-11-26 06:11:00	5361	536.1	3.3124	534.28	5542	554.2	79.5664	545.28	170	17	0.04	241	24.1	33.64	17.2	18.3
2021-11-26 06:21:00	5452	545.2	119.246	534.28	5493	549.3	16.1604	545.28	200	20	7.84	235	23.5	27.04	17.2	18.3
2021-11-26 06:31:00	5366	536.6	5.3824	534.28	5553	555.3	100.4	545.28	154	15.4	3.24	115	11.5	46.24	17.2	18.3
2021-11-26 06:41:00	5378	537.8	12.3904	534.28	5388	538.8	41.9904	545.28	182	18.2	1	194	19.4	1.21	17.2	18.3
2021-11-26 06:51:00	5427	542.7	70.8964	534.28	5415	541.5	14.2884	545.28	183	18.3	1.21	259	25.9	57.76	17.2	18.3
2021-11-26 07:01:00	5357	535.7	2.0164	534.28	5408	540.8	20.0704	545.28	158	15.8	1.96	250	25	44.89	17.2	18.3
2021-11-26 07:11:00	5424	542.4	65.9344	534.28	5389	538.9	40.7044	545.28	156	15.6	2.56	143	14.3	16	17.2	18.3
2021-11-26 07:21:00	5428	542.8	72.5904	534.28	5435	543.5	3.1684	545.28	168	16.8	0.16	68	6.8	132.25	17.2	18.3
2021-11-26 07:31:00	5404	540.4	37.4544	534.28	5339	533.9	129.504	545.28	147	14.7	6.25	167	16.7	2.56	17.2	18.3
2021-11-26 07:41:00	5352	535.2	0.8464	534.28	5505	550.5	27.2484	545.28	167	16.7	0.25	171	17.1	1.44	17.2	18.3
2021-11-26 07:51:00	5423	542.3	64.3204	534.28	5368	536.8	71.9104	545.28	225	22.5	28.09	165	16.5	3.24	17.2	18.3
2021-11-26 08:01:00	5425	542.5	67.5684	534.28	5405	540.5	22.8484	545.28	163	16.3	0.81	93	9.3	81	17.2	18.3
2021-11-26 08:11:00	5362	536.2	3.6864	534.28	5462	546.2	0.8464	545.28	166	16.6	0.36	267	26.7	70.56	17.2	18.3
2021-11-26 08:21:00	5388	538.8	20.4304	534.28	5535	553.5	67.5684	545.28	214	21.4	17.64	187	18.7	0.16	17.2	18.3
2021-11-26 08:31:00	5365	536.5	4.9284	534.28	5442	544.2	1.1664	545.28	181	18.1	0.81	201	20.1	3.24	17.2	18.3
2021-11-26 08:41:00	5371	537.1	7.9524	534.28	5447	544.7	0.3364	545.28	172	17.2	0	157	15.7	6.76	17.2	18.3
2021-11-26 08:51:00	5363	536.3	4.0804	534.28	5546	554.6	86.8624	545.28	189	18.9	2.89	248	24.8	42.25	17.2	18.3
2021-11-26 09:01:00	5371	537.1	7.9524	534.28	5483	548.3	9.1204	545.28	159	15.9	1.69	147	14.7	12.96	17.2	18.3
2021-11-26 09:11:00	5359	535.9	2.6244	534.28	5516	551.6	39.9424	545.28	177	17.7	0.25	220	22	13.69	17.2	18.3
2021-11-26 09:21:00	5404	540.4	37.4544	534.28	5474	547.4	4.4944	545.28	181	18.1	0.81	103	10.3	64	17.2	18.3
2021-11-26 09:31:00	5361	536.1	3.3124	534.28	5655	565.5	408.848	545.28	141	14.1	9.61	110	11	53.29	17.2	18.3
2021-11-26 09:41:00	5372	537.2	8.5264	534.28	5532	553.2	62.7264	545.28	141	14.1	9.61	175	17.5	0.64	17.2	18.3
2021-11-26 09:51:00	5363	536.3	4.0804	534.28	5598	559.8	210.83	545.28	192	19.2	4	223	22.3	16	17.2	18.3
2021-11-26 10:01:00	5364	536.4	4.4944	534.28	5534	553.4	65.9344	545.28	152	15.2	4	117	11.7	43.56	17.2	18.3
2021-11-26 10:11:00	5376	537.6	11.0224	534.28	5569	556.9	135.024	545.28	156	15.6	2.56	241	24.1	33.64	17.2	18.3
2021-11-26 10:21:00	5348	534.8	0.2704	534.28	5521	552.1	46.5124	545.28	178	17.8	0.36	214	21.4	9.61	17.2	18.3
2021-11-26 10:31:00	5349	534.9	0.3844	534.28	5491	549.1	14.5924	545.28	153	15.3	3.61	222	22.2	15.21	17.2	18.3
2021-11-26 10:41:00	5333	533.3	0.9604	534.28	5525	552.5	52.1284	545.28	143	14.3	8.41	75	7.5	116.64	17.2	18.3
2021-11-26 10:51:00	5367	536.7	5.8564	534.28	5512	551.2	35.0464	545.28	152	15.2	4	167	16.7	2.56	17.2	18.3
2021-11-26 11:01:00	5356	535.6	1.7424	534.28	5514	551.4	37.4544	545.28	144	14.4	7.84	214	21.4	9.61	17.2	18.3
2021-11-26 11:11:00	5365	536.5	4.9284	534.28	5401	540.1	26.8324	545.28	161	16.1	1.21	135	13.5	23.04	17.2	18.3
2021-11-26 11:21:00	5342	534.2	0.0064	534.28	5497	549.7	19.5364	545.28	147	14.7	6.25	155	15.5	7.84	17.2	18.3
2021-11-26 11:31:00	5398	539.8	30.4704	534.28	5497	549.7	19.5364	545.28	144	14.4	7.84	123	12.3	36	17.2	18.3
2021-11-26 11:41:00	5380	538	13.8384	534.28	5503	550.3	25.2004	545.28	136	13.6	12.96	242	24.2	34.81	17.2	18.3
2021-11-26 11:51:00	5363	536.3	4.0804	534.28	5496	549.6	18.6624	545.28	136	13.6	12.96	171	17.1	1.44	17.2	18.3
2021-11-26 12:01:00	5378	537.8	12.3904	534.28	5343	534.3	120.56	545.28	196	19.6	5.76	103	10.3	64	17.2	18.3
2021-11-26 12:11:00	5360	536	2.9584	534.28	5405	540.5	22.8484	545.28	205	20.5	10.89	145	14.5	14.44	17.2	18.3
2021-11-26 12:21:00	5343	534.3	0.0004	534.28	5292	529.2	258.566	545.28	144	14.4	7.84	234	23.4	26.01	17.2	18.3
2021-11-26 12:31:00	5353	535.3	1.0404	534.28	5284	528.4	284.934	545.28	157	15.7	2.25	128	12.8	30.25	17.2	18.3
2021-11-26 12:41:00	5388	538.8	20.4304	534.28	5374	537.4	62.0944	545.28	154	15.4	3.24	93	9.3	81	17.2	18.3
2021-11-26 12:51:00	5330	533	1.6384	534.28	5362	536.2	82.4464	545.28	162	16.2	1	195	19.5	1.44	17.2	18.3
2021-11-26 13:01:00	5401	540.1	33.8724	534.28	5418	541.8	12.1104	545.28	141	14.1	9.61	192	19.2	0.81	17.2	18.3
2021-11-26 13:11:00	5347	534.7	0.1764	534.28	5353	535.3	99.6004	545.28	178	17.8	0.36	130	13	28.09	17.2	18.3
2021-11-26 13:21:00	5354	535.4	1.2544	534.28	5378	537.8	55.9504	545.28	150	15	4.84	67	6.7	134.56	17.2	18.3
2021-11-26 13:31:00	5379	537.9	13.1044	534.28	5427	542.7	6.6564	545.28	167	16.7	0.25	81	8.1	104.04	17.2	18.3
2021-11-26 13:41:00	5370	537	7.3984	534.28	5286	528.6	278.222	545.28	138	13.8	11.56	239	23.9	31.36	17.2	18.3
2021-11-26 13:51:00	5346	534.6	0.1024	534.28	5342	534.2	122.766	545.28	152	15.2	4	130	13	28.09	17.2	18.3
2021-11-26 14:01:00	5388	538.8	20.4304	534.28	5440	544	1.6384	545.28	158	15.8	1.96	86	8.6	94.09	17.2	18.3
2021-11-26 14:11:00	5363	536.3	4.0804	534.28	5492	549.2	15.3664	545.28	159	15.9	1.69	212	21.2	8.41	17.2	18.3
2021-11-26 14:21:00	5313	531.3	8.8804	534.28	5407	540.7	20.9764	545.28	147	14.7	6.25	239	23.9	31.36	17.2	18.3
2021-11-26 14:31:00	5376	537.6	11.0224	534.28	5430	543	5.1984	545.28	159	15.9	1.69	183	18.3	0	17.2	18.3
2021-11-26 14:41:00	5343	534.3	0.0004	534.28	5449	544.9	0.1444	545.28	153	15.3	3.61	114	11.4	47.61	17.2	18.3
2021-11-26 14:51:00	5356	535.6	1.7424	534.28	5493	549.3	16.1604	545.28	149	14.9	5.29	210	21	7.29	17.2	18.3
2021-11-26 15:01:00	5363	536.3	4.0804	534.28	5483	548.3	9.1204	545.28	158	15.8	1.96	230	23	22.09	17.2	18.3
2021-11-26 15:11:00	5366	536.6	5.3824	534.28	5533	553.3	64.3204	545.28	146	14.6	6.76	187	18.7	0.16	17.2	18.3
2021-11-26 15:21:00	5325	532.5	3.1684	534.28	5847	584.7	1553.94	545.28	158	15.8	1.96	36	3.6	216.09	17.2	18.3
2021-11-26 15:31:00	5343	534.3	0.0004	534.28	5502	550.2	24.2064	545.28	198	19.8	6.76	260	26	59.29	17.2	18.3
2021-11-26 15:41:00	5397	539.7	29.3764	534.28	5588	558.8	182.79	545.28	145	14.5	7.29	214	21.4	9.61	17.2	18.3
2021-11-26 15:51:00	5349	534.9	0.3844	534.28	5356	535.6	93.7024	545.28	147	14.7	6.25	208	20.8	6.25	17.2	18.3
2021-11-26 16:01:00	5375	537.5	10.3684	534.28	5481	548.1	7.9524	545.28	197	19.7	6.25	77	7.7	112.36	17.2	18.3
2021-11-26 16:11:00	5335	533.5	0.6084	534.28	5365	536.5	77.0884	545.28	149	14.9	5.29	168	16.8	2.25	17.2	18.3
2021-11-26 16:21:00	5366	536.6	5.3824	534.28	5533	553.3	64.3204	545.28	167	16.7	0.25	202	20.2	3.61	17.2	18.3
2021-11-26 16:31:00	5380	538	13.8384	534.28	5415	541.5	14.2884	545.28	198	19.8	6.76	182	18.2	0.01	17.2	18.3
2021-11-26 16:41:00	5363	536.3	4.0804	534.28	5488	548.8	12.3904	545.28	188	18.8	2.56	139	13.9	19.36	17.2	18.3
2021-11-26 16:51:00	5348	534.8	0.2704	534.28	5503	550.3	25.2004	545.28	153	15.3	3.61	206	20.6	5.29	17.2	18.3
2021-11-26 17:01:00	5388	538.8	20.4304	534.28	5432	543.2	4.3264	545.28	207	20.7	12.25	235	23.5	27.04	17.2	18.3
2021-11-26 17:11:00	5345	534.5	0.0484	534.28	5365	536.5	77.0884	545.28	165	16.5	0.49	110	11	53.29	17.2	18.3
2021-11-26 17:21:00	5335	533.5	0.6084	534.28	5419	541.9	11.4244	545.28	194	19.4	4.84	84	8.4	98.01	17.2	18.3
2021-11-26 17:31:00	5375	537.5	10.3684	534.28	5412	541.2	16.6464	545.28	170	17	0.04	128	12.8	30.25	17.2	18.3
2021-11-26 17:41:00	5346	534.6	0.1024	534.28	5299	529.9	236.544	545.28	188	18.8	2.56	279	27.9	92.16	17.2	18.3
2021-11-26 17:51:00	5360	536	2.9584	534.28	5408	540.8	20.0704	545.28	148	14.8	5.76	61	6.1	148.84	17.2	18.3
2021-11-26 18:01:00	5342	534.2	0.0064	534.28	5325	532.5	163.328	545.28	196	19.6	5.76	103	10.3	64	17.2	18.3
2021-11-26 18:11:00	5372	537.2	8.5264	534.28	5248	524.8	419.43	545.28	147	14.7	6.25	236	23.6	28.09	17.2	18.3
2021-11-26 18:21:00	5361	536.1	3.3124	534.28	5315	531.5	189.888	545.28	162	16.2	1	272	27.2	79.21	17.2	18.3
2021-11-26 18:31:00	5358	535.8	2.3104	534.28	5424	542.4	8.2944	545.28	200	20	7.84	173	17.3	1	17.2	18.3
2021-11-26 18:41:00	5390	539	22.2784	534.28	5428	542.8	6.1504	545.28	163	16.3	0.81	231	23.1	23.04	17.2	18.3
2021-11-26 18:51:00	5398	539.8	30.4704	534.28	5475	547.5	4.9284	545.28	154	15.4	3.24	272	27.2	79.21	17.2	18.3
2021-11-26 19:01:00	5367	536.7	5.8564	534.28	5421	542.1	10.1124	545.28	176	17.6	0.16	341	34.1	249.64	17.2	18.3
2021-11-26 19:11:00	5387	538.7	19.5364	534.28	5383	538.3	48.7204	545.28	195	19.5	5.29	112	11.2	50.41	17.2	18.3
2021-11-26 19:21:00	5367	536.7	5.8564	534.28	5371	537.1	66.9124	545.28	165	16.5	0.49	91	9.1	84.64	17.2	18.3
2021-11-26 19:31:00	5352	535.2	0.8464	534.28	5496	549.6	18.6624	545.28	180	18	0.64	278	27.8	90.25	17.2	18.3
2021-11-26 19:41:00	5380	538	13.8384	534.28	5476	547.6	5.3824	545.28	172	17.2	0	226	22.6	18.49	17.2	18.3
2021-11-26 19:51:00	5329	532.9	1.9044	534.28	5551	555.1	96.4324	545.28	207	20.7	12.25	166	16.6	2.89	17.2	18.3
2021-11-26 20:01:00	5338	533.8	0.2304	534.28	5525	552.5	52.1284	545.28	174	17.4	0.04	105	10.5	60.84	17.2	18.3
2021-11-26 20:11:00	5381	538.1	14.5924	534.28	5483	548.3	9.1204	545.28	153	15.3	3.61	302	30.2	141.61	17.2	18.3
2021-11-26 20:21:00	5401	540.1	33.8724	534.28	5486	548.6	11.0224	545.28	180	18	0.64	258	25.8	56.25	17.2	18.3
2021-11-26 20:31:00	5329	532.9	1.9044	534.28	5584	558.4	172.134	545.28	206	20.6	11.56	245	24.5	38.44	17.2	18.3
2021-11-26 20:41:00	5387	538.7	19.5364	534.28	5483	548.3	9.1204	545.28	177	17.7	0.25	103	10.3	64	17.2	18.3
2021-11-26 20:51:00	5353	535.3	1.0404	534.28	5609	560.9	243.984	545.28	202	20.2	9	301	30.1	139.24	17.2	18.3
2021-11-26 21:01:00	5312	531.2	9.4864	534.28	5493	549.3	16.1604	545.28	197	19.7	6.25	214	21.4	9.61	17.2	18.3
2021-11-26 21:11:00	5379	537.9	13.1044	534.28	5578	557.8	156.75	545.28	207	20.7	12.25	178	17.8	0.25	17.2	18.3
2021-11-26 21:21:00	5336	533.6	0.4624	534.28	5431	543.1	4.7524	545.28	197	19.7	6.25	139	13.9	19.36	17.2	18.3
2021-11-26 21:31:00	5325	532.5	3.1684	534.28	5429	542.9	5.6644	545.28	182	18.2	1	301	30.1	139.24	17.2	18.3
2021-11-26 21:41:00	5345	534.5	0.0484	534.28	5447	544.7	0.3364	545.28	220	22	23.04	219	21.9	12.96	17.2	18.3
2021-11-26 21:51:00	5353	535.3	1.0404	534.28	5480	548	7.3984	545.28	199	19.9	7.29	223	22.3	16	17.2	18.3
2021-11-26 22:01:00	5314	531.4	8.2944	534.28	5546	554.6	86.8624	545.28	178	17.8	0.36	91	9.1	84.64	17.2	18.3
2021-11-26 22:11:00	5336	533.6	0.4624	534.28	5461	546.1	0.6724	545.28	178	17.8	0.36	295	29.5	125.44	17.2	18.3
2021-11-26 22:21:00	5343	534.3	0.0004	534.28	5529	552.9	58.0644	545.28	176	17.6	0.16	201	20.1	3.24	17.2	18.3
2021-11-26 22:31:00	5366	536.6	5.3824	534.28	5434	543.4	3.5344	545.28	143	14.3	8.41	227	22.7	19.36	17.2	18.3
2021-11-26 22:41:00	5338	533.8	0.2304	534.28	5328	532.8	155.75	545.28	199	19.9	7.29	147	14.7	12.96	17.2	18.3
2021-11-26 22:51:00	5318	531.8	6.1504	534.28	5320	532	176.358	545.28	150	15	4.84	264	26.4	65.61	17.2	18.3
2021-11-26 23:01:00	5341	534.1	0.0324	534.28	5365	536.5	77.0884	545.28	189	18.9	2.89	114	11.4	47.61	17.2	18.3
2021-11-26 23:11:00	5341	534.1	0.0324	534.28	5441	544.1	1.3924	545.28	170	17	0.04	108	10.8	56.25	17.2	18.3
2021-11-26 23:21:00	5368	536.8	6.3504	534.28	5357	535.7	91.7764	545.28	153	15.3	3.61	63	6.3	144	17.2	18.3
2021-11-26 23:31:00	5317	531.7	6.6564	534.28	5351	535.1	103.632	545.28	150	15	4.84	322	32.2	193.21	17.2	18.3
2021-11-26 23:41:00	5358	535.8	2.3104	534.28	5329	532.9	153.264	545.28	220	22	23.04	296	29.6	127.69	17.2	18.3
2021-11-26 23:51:00	5333	533.3	0.9604	534.28	5299	529.9	236.544	545.28	157	15.7	2.25	209	20.9	6.76	17.2	18.3
2021-11-27 00:01:00	5328	532.8	2.1904	534.28	5394	539.4	34.5744	545.28	154	15.4	3.24	255	25.5	51.84	17.2	18.3
2021-11-27 00:11:00	5356	535.6	1.7424	534.28	5411	541.1	17.4724	545.28	211	21.1	15.21	241	24.1	33.64	17.2	18.3
2021-11-27 00:21:00	5340	534	0.0784	534.28	5465	546.5	1.4884	545.28	173	17.3	0.01	233	23.3	25	17.2	18.3
2021-11-27 00:31:00	5343	534.3	0.0004	534.28	5356	535.6	93.7024	545.28	165	16.5	0.49	203	20.3	4	17.2	18.3
2021-11-27 00:41:00	5325	532.5	3.1684	534.28	5425	542.5	7.7284	545.28	164	16.4	0.64	115	11.5	46.24	17.2	18.3
2021-11-27 00:51:00	5364	536.4	4.4944	534.28	5415	541.5	14.2884	545.28	161	16.1	1.21	239	23.9	31.36	17.2	18.3
2021-11-27 01:01:00	5339	533.9	0.1444	534.28	5506	550.6	28.3024	545.28	156	15.6	2.56	273	27.3	81	17.2	18.3
2021-11-27 01:11:00	5338	533.8	0.2304	534.28	5557	555.7	108.576	545.28	202	20.2	9	183	18.3	0	17.2	18.3
2021-11-27 01:21:00	5307	530.7	12.8164	534.28	5507	550.7	29.3764	545.28	151	15.1	4.41	112	11.2	50.41	17.2	18.3
2021-11-27 01:31:00	5335	533.5	0.6084	534.28	6649	664.9	14308.9	545.28	185	18.5	1.69	242	24.2	34.81	17.2	18.3
2021-11-27 01:41:00	5313	531.3	8.8804	534.28	5498	549.8	20.4304	545.28	188	18.8	2.56	203	20.3	4	17.2	18.3
2021-11-27 01:51:00	5332	533.2	1.1664	534.28	5433	543.3	3.9204	545.28	192	19.2	4	259	25.9	57.76	17.2	18.3
2021-11-27 02:01:00	5324	532.4	3.5344	534.28	5469	546.9	2.6244	545.28	175	17.5	0.09	106	10.6	59.29	17.2	18.3
2021-11-27 02:11:00	5309	530.9	11.4244	534.28	5538	553.8	72.5904	545.28	214	21.4	17.64	213	21.3	9	17.2	18.3
2021-11-27 02:21:00	5345	534.5	0.0484	534.28	5466	546.6	1.7424	545.28	174	17.4	0.04	276	27.6	86.49	17.2	18.3
2021-11-27 02:31:00	5303	530.3	15.8404	534.28	5495	549.5	17.8084	545.28	205	20.5	10.89	196	19.6	1.69	17.2	18.3
2021-11-27 02:41:00	5329	532.9	1.9044	534.28	5527	552.7	55.0564	545.28	196	19.6	5.76	226	22.6	18.49	17.2	18.3
2021-11-27 02:51:00	5329	532.9	1.9044	534.28	5381	538.1	51.5524	545.28	197	19.7	6.25	221	22.1	14.44	17.2	18.3
2021-11-27 03:01:00	5343	534.3	0.0004	534.28	5464	546.4	1.2544	545.28	154	15.4	3.24	260	26	59.29	17.2	18.3
2021-11-27 03:11:00	5314	531.4	8.2944	534.28	5509	550.9	31.5844	545.28	186	18.6	1.96	289	28.9	112.36	17.2	18.3
2021-11-27 03:21:00	5347	534.7	0.1764	534.28	5520	552	45.1584	545.28	190	19	3.24	64	6.4	141.61	17.2	18.3
2021-11-27 03:31:00	5319	531.9	5.6644	534.28	5473	547.3	4.0804	545.28	187	18.7	2.25	259	25.9	57.76	17.2	18.3
2021-11-27 03:41:00	5305	530.5	14.2884	534.28	5400	540	27.8784	545.28	190	19	3.24	204	20.4	4.41	17.2	18.3
2021-11-27 03:51:00	5354	535.4	1.2544	534.28	5388	538.8	41.9904	545.28	205	20.5	10.89	378	37.8	380.25	17.2	18.3
2021-11-27 04:01:00	5354	535.4	1.2544	534.28	5297	529.7	242.736	545.28	211	21.1	15.21	175	17.5	0.64	17.2	18.3
2021-11-27 04:11:00	5318	531.8	6.1504	534.28	5336	533.6	136.422	545.28	168	16.8	0.16	331	33.1	219.04	17.2	18.3
2021-11-27 04:21:00	5316	531.6	7.1824	534.28	5401	540.1	26.8324	545.28	202	20.2	9	223	22.3	16	17.2	18.3
2021-11-27 04:31:00	5345	534.5	0.0484	534.28	5375	537.5	60.5284	545.28	180	18	0.64	343	34.3	256	17.2	18.3
2021-11-27 04:41:00	5307	530.7	12.8164	534.28	5413	541.3	15.8404	545.28	196	19.6	5.76	71	7.1	125.44	17.2	18.3
2021-11-27 04:51:00	5346	534.6	0.1024	534.28	5288	528.8	271.59	545.28	183	18.3	1.21	242	24.2	34.81	17.2	18.3
2021-11-27 05:01:00	5320	532	5.1984	534.28	5377	537.7	57.4564	545.28	171	17.1	0.01	135	13.5	23.04	17.2	18.3
2021-11-27 05:11:00	5324	532.4	3.5344	534.28	5283	528.3	288.32	545.28	152	15.2	4	377	37.7	376.36	17.2	18.3
2021-11-27 05:21:00	5320	532	5.1984	534.28	5371	537.1	66.9124	545.28	191	19.1	3.61	101	10.1	67.24	17.2	18.3
2021-11-27 05:31:00	5316	531.6	7.1824	534.28	5365	536.5	77.0884	545.28	147	14.7	6.25	224	22.4	16.81	17.2	18.3
2021-11-27 05:41:00	5326	532.6	2.8224	534.28	5417	541.7	12.8164	545.28	173	17.3	0.01	243	24.3	36	17.2	18.3
2021-11-27 05:51:00	5314	531.4	8.2944	534.28	5466	546.6	1.7424	545.28	183	18.3	1.21	370	37	349.69	17.2	18.3
2021-11-27 06:01:00	5317	531.7	6.6564	534.28	5360	536	86.1184	545.28	171	17.1	0.01	134	13.4	24.01	17.2	18.3
2021-11-27 06:11:00	5298	529.8	20.0704	534.28	5363	536.3	80.6404	545.28	166	16.6	0.36	260	26	59.29	17.2	18.3
2021-11-27 06:21:00	5334	533.4	0.7744	534.28	5465	546.5	1.4884	545.28	195	19.5	5.29	227	22.7	19.36	17.2	18.3
2021-11-27 06:31:00	5317	531.7	6.6564	534.28	5455	545.5	0.0484	545.28	157	15.7	2.25	308	30.8	156.25	17.2	18.3
2021-11-27 06:41:00	5310	531	10.7584	534.28	5761	576.1	949.872	545.28	158	15.8	1.96	167	16.7	2.56	17.2	18.3
2021-11-27 06:51:00	5312	531.2	9.4864	534.28	5458	545.8	0.2704	545.28	180	18	0.64	295	29.5	125.44	17.2	18.3
2021-11-27 07:01:00	5387	538.7	19.5364	534.28	5580	558	161.798	545.28	163	16.3	0.81	297	29.7	129.96	17.2	18.3
2021-11-27 07:11:00	5307	530.7	12.8164	534.28	5442	544.2	1.1664	545.28	153	15.3	3.61	280	28	94.09	17.2	18.3
2021-11-27 07:21:00	5306	530.6	13.5424	534.28	5368	536.8	71.9104	545.28	183	18.3	1.21	80	8	106.09	17.2	18.3
2021-11-27 07:31:00	5340	534	0.0784	534.28	5350	535	105.678	545.28	149	14.9	5.29	115	11.5	46.24	17.2	18.3
2021-11-27 07:41:00	5298	529.8	20.0704	534.28	5403	540.3	24.8004	545.28	146	14.6	6.76	118	11.8	42.25	17.2	18.3
2021-11-27 07:51:00	5336	533.6	0.4624	534.28	5435	543.5	3.1684	545.28	167	16.7	0.25	265	26.5	67.24	17.2	18.3
2021-11-27 08:01:00	5315	531.5	7.7284	534.28	5408	540.8	20.0704	545.28	171	17.1	0.01	243	24.3	36	17.2	18.3
2021-11-27 08:11:00	5312	531.2	9.4864	534.28	5417	541.7	12.8164	545.28	198	19.8	6.76	297	29.7	129.96	17.2	18.3
2021-11-27 08:21:00	5303	530.3	15.8404	534.28	5391	539.1	38.1924	545.28	193	19.3	4.41	268	26.8	72.25	17.2	18.3
2021-11-27 08:31:00	5319	531.9	5.6644	534.28	5412	541.2	16.6464	545.28	171	17.1	0.01	216	21.6	10.89	17.2	18.3
2021-11-27 08:41:00	5305	530.5	14.2884	534.28	5285	528.5	281.568	545.28	198	19.8	6.76	146	14.6	13.69	17.2	18.3
2021-11-27 08:51:00	5329	532.9	1.9044	534.28	5405	540.5	22.8484	545.28	190	19	3.24	286	28.6	106.09	17.2	18.3
2021-11-27 09:01:00	5303	530.3	15.8404	534.28	5356	535.6	93.7024	545.28	183	18.3	1.21	175	17.5	0.64	17.2	18.3
2021-11-27 09:11:00	5291	529.1	26.8324	534.28	5346	534.6	114.062	545.28	168	16.8	0.16	237	23.7	29.16	17.2	18.3
2021-11-27 09:21:00	5338	533.8	0.2304	534.28	5310	531	203.918	545.28	198	19.8	6.76	178	17.8	0.25	17.2	18.3
2021-11-27 09:31:00	5313	531.3	8.8804	534.28	5227	522.7	509.856	545.28	181	18.1	0.81	267	26.7	70.56	17.2	18.3
2021-11-27 09:41:00	5318	531.8	6.1504	534.28	5190	519	690.638	545.28	196	19.6	5.76	83	8.3	100	17.2	18.3
2021-11-27 09:51:00	5296	529.6	21.9024	534.28	5319	531.9	179.024	545.28	132	13.2	16	269	26.9	73.96	17.2	18.3
2021-11-27 10:01:00	5345	534.5	0.0484	534.28	5312	531.2	198.246	545.28	170	17	0.04	120	12	39.69	17.2	18.3
2021-11-27 10:11:00	5316	531.6	7.1824	534.28	5362	536.2	82.4464	545.28	151	15.1	4.41	375	37.5	368.64	17.2	18.3
2021-11-27 10:21:00	5312	531.2	9.4864	534.28	5371	537.1	66.9124	545.28	153	15.3	3.61	160	16	5.29	17.2	18.3
2021-11-27 10:31:00	5322	532.2	4.3264	534.28	5262	526.2	364.046	545.28	158	15.8	1.96	187	18.7	0.16	17.2	18.3
2021-11-27 10:41:00	5339	533.9	0.1444	534.28	5231	523.1	491.952	545.28	151	15.1	4.41	163	16.3	4	17.2	18.3
2021-11-27 10:51:00	5326	532.6	2.8224	534.28	5287	528.7	274.896	545.28	146	14.6	6.76	324	32.4	198.81	17.2	18.3
2021-11-27 11:01:00	5302	530.2	16.6464	534.28	5382	538.2	50.1264	545.28	162	16.2	1	212	21.2	8.41	17.2	18.3
2021-11-27 11:11:00	5340	534	0.0784	534.28	5440	544	1.6384	545.28	133	13.3	15.21	343	34.3	256	17.2	18.3
2021-11-27 11:21:00	5325	532.5	3.1684	534.28	5342	534.2	122.766	545.28	151	15.1	4.41	173	17.3	1	17.2	18.3
2021-11-27 11:31:00	5348	534.8	0.2704	534.28	5507	550.7	29.3764	545.28	180	18	0.64	278	27.8	90.25	17.2	18.3
2021-11-27 11:41:00	5349	534.9	0.3844	534.28	5411	541.1	17.4724	545.28	142	14.2	9	104	10.4	62.41	17.2	18.3
2021-11-27 11:51:00	5320	532	5.1984	534.28	5403	540.3	24.8004	545.28	133	13.3	15.21	244	24.4	37.21	17.2	18.3
2021-11-27 12:01:00	5325	532.5	3.1684	534.28	5410	541	18.3184	545.28	150	15	4.84	222	22.2	15.21	17.2	18.3
2021-11-27 12:11:00	5343	534.3	0.0004	534.28	5480	548	7.3984	545.28	141	14.1	9.61	381	38.1	392.04	17.2	18.3
2021-11-27 12:21:00	5308	530.8	12.1104	534.28	5488	548.8	12.3904	545.28	140	14	10.24	242	24.2	34.81	17.2	18.3
2021-11-27 12:41:00	5368	536.8	6.3504	534.28	5523	552.3	49.2804	545.28	145	14.5	7.29	338	33.8	240.25	17.2	18.3
2021-11-27 12:51:00	5348	534.8	0.2704	534.28	5391	539.1	38.1924	545.28	151	15.1	4.41	152	15.2	9.61	17.2	18.3
2021-11-27 13:01:00	5290	529	27.8784	534.28	5479	547.9	6.8644	545.28	150	15	4.84	295	29.5	125.44	17.2	18.3
2021-11-27 13:11:00	5358	535.8	2.3104	534.28	5301	530.1	230.432	545.28	147	14.7	6.25	259	25.9	57.76	17.2	18.3
2021-11-27 13:21:00	5334	533.4	0.7744	534.28	5428	542.8	6.1504	545.28	150	15	4.84	292	29.2	118.81	17.2	18.3
2021-11-27 13:31:00	5306	530.6	13.5424	534.28	5375	537.5	60.5284	545.28	168	16.8	0.16	202	20.2	3.61	17.2	18.3
2021-11-27 13:41:00	5315	531.5	7.7284	534.28	5492	549.2	15.3664	545.28	144	14.4	7.84	247	24.7	40.96	17.2	18.3
2021-11-27 13:51:00	5375	537.5	10.3684	534.28	5481	548.1	7.9524	545.28	165	16.5	0.49	107	10.7	57.76	17.2	18.3
2021-11-27 14:01:00	5311	531.1	10.1124	534.28	5490	549	13.8384	545.28	175	17.5	0.09	184	18.4	0.01	17.2	18.3
2021-11-27 14:11:00	5320	532	5.1984	534.28	5316	531.6	187.142	545.28	143	14.3	8.41	85	8.5	96.04	17.2	18.3
2021-11-27 14:21:00	5321	532.1	4.7524	534.28	5374	537.4	62.0944	545.28	137	13.7	12.25	224	22.4	16.81	17.2	18.3
2021-11-27 14:31:00	5302	530.2	16.6464	534.28	5350	535	105.678	545.28	170	17	0.04	162	16.2	4.41	17.2	18.3
2021-11-27 14:41:00	5328	532.8	2.1904	534.28	5313	531.3	195.44	545.28	170	17	0.04	198	19.8	2.25	17.2	18.3
2021-11-27 14:51:00	5326	532.6	2.8224	534.28	5382	538.2	50.1264	545.28	150	15	4.84	207	20.7	5.76	17.2	18.3
2021-11-27 15:01:00	5304	530.4	15.0544	534.28	5302	530.2	227.406	545.28	185	18.5	1.69	328	32.8	210.25	17.2	18.3
2021-11-27 15:11:00	5307	530.7	12.8164	534.28	5416	541.6	13.5424	545.28	147	14.7	6.25	232	23.2	24.01	17.2	18.3
2021-11-27 15:21:00	5295	529.5	22.8484	534.28	5239	523.9	457.104	545.28	193	19.3	4.41	215	21.5	10.24	17.2	18.3
2021-11-27 15:31:00	5275	527.5	45.9684	534.28	5309	530.9	206.784	545.28	168	16.8	0.16	172	17.2	1.21	17.2	18.3
2021-11-27 15:41:00	5324	532.4	3.5344	534.28	5308	530.8	209.67	545.28	193	19.3	4.41	278	27.8	90.25	17.2	18.3
2021-11-27 15:51:00	5290	529	27.8784	534.28	5365	536.5	77.0884	545.28	191	19.1	3.61	80	8	106.09	17.2	18.3
2021-11-27 16:01:00	5298	529.8	20.0704	534.28	5352	535.2	101.606	545.28	202	20.2	9	231	23.1	23.04	17.2	18.3
2021-11-27 16:11:00	5285	528.5	33.4084	534.28	5278	527.8	305.55	545.28	165	16.5	0.49	176	17.6	0.49	17.2	18.3
2021-11-27 16:21:00	5276	527.6	44.6224	534.28	5356	535.6	93.7024	545.28	197	19.7	6.25	243	24.3	36	17.2	18.3
2021-11-27 16:31:00	5309	530.9	11.4244	534.28	5300	530	233.478	545.28	164	16.4	0.64	117	11.7	43.56	17.2	18.3
2021-11-27 16:41:00	5248	524.8	89.8704	534.28	5297	529.7	242.736	545.28	204	20.4	10.24	251	25.1	46.24	17.2	18.3
2021-11-27 16:51:00	5293	529.3	24.8004	534.28	5303	530.3	224.4	545.28	175	17.5	0.09	166	16.6	2.89	17.2	18.3
2021-11-27 17:01:00	5283	528.3	35.7604	534.28	5368	536.8	71.9104	545.28	203	20.3	9.61	294	29.4	123.21	17.2	18.3
2021-11-27 17:11:00	5279	527.9	40.7044	534.28	5521	552.1	46.5124	545.28	189	18.9	2.89	131	13.1	27.04	17.2	18.3
2021-11-27 17:21:00	5287	528.7	31.1364	534.28	5431	543.1	4.7524	545.28	192	19.2	4	350	35	278.89	17.2	18.3
2021-11-27 17:31:00	5316	531.6	7.1824	534.28	5487	548.7	11.6964	545.28	186	18.6	1.96	258	25.8	56.25	17.2	18.3
2021-11-27 17:41:00	5266	526.6	58.9824	534.28	5459	545.9	0.3844	545.28	210	21	14.44	266	26.6	68.89	17.2	18.3
2021-11-27 17:51:00	5296	529.6	21.9024	534.28	5417	541.7	12.8164	545.28	166	16.6	0.36	92	9.2	82.81	17.2	18.3
2021-11-27 18:01:00	5314	531.4	8.2944	534.28	5349	534.9	107.744	545.28	180	18	0.64	285	28.5	104.04	17.2	18.3
2021-11-27 18:11:00	5286	528.6	32.2624	534.28	5420	542	10.7584	545.28	204	20.4	10.24	141	14.1	17.64	17.2	18.3
2021-11-27 18:21:00	5313	531.3	8.8804	534.28	5447	544.7	0.3364	545.28	157	15.7	2.25	250	25	44.89	17.2	18.3
2021-11-27 18:31:00	5271	527.1	51.5524	534.28	5454	545.4	0.0144	545.28	150	15	4.84	112	11.2	50.41	17.2	18.3
2021-11-27 18:41:00	5308	530.8	12.1104	534.28	5379	537.9	54.4644	545.28	182	18.2	1	298	29.8	132.25	17.2	18.3
2021-11-27 18:51:00	5297	529.7	20.9764	534.28	5368	536.8	71.9104	545.28	165	16.5	0.49	251	25.1	46.24	17.2	18.3
2021-11-27 19:01:00	5302	530.2	16.6464	534.28	5402	540.2	25.8064	545.28	158	15.8	1.96	179	17.9	0.16	17.2	18.3
2021-11-27 19:11:00	5266	526.6	58.9824	534.28	5344	534.4	118.374	545.28	196	19.6	5.76	216	21.6	10.89	17.2	18.3
2021-11-27 19:21:00	5356	535.6	1.7424	534.28	5487	548.7	11.6964	545.28	154	15.4	3.24	244	24.4	37.21	17.2	18.3
2021-11-27 19:31:00	5335	533.5	0.6084	534.28	5400	540	27.8784	545.28	162	16.2	1	213	21.3	9	17.2	18.3
2021-11-27 19:41:00	5320	532	5.1984	534.28	5418	541.8	12.1104	545.28	168	16.8	0.16	163	16.3	4	17.2	18.3
2021-11-27 19:51:00	5382	538.2	15.3664	534.28	5383	538.3	48.7204	545.28	177	17.7	0.25	105	10.5	60.84	17.2	18.3
2021-11-27 20:01:00	5350	535	0.5184	534.28	5289	528.9	268.304	545.28	161	16.1	1.21	310	31	161.29	17.2	18.3
2021-11-27 20:11:00	5330	533	1.6384	534.28	5224	522.4	523.494	545.28	184	18.4	1.44	299	29.9	134.56	17.2	18.3
2021-11-27 20:21:00	5359	535.9	2.6244	534.28	5231	523.1	491.952	545.28	167	16.7	0.25	251	25.1	46.24	17.2	18.3
2021-11-27 20:31:00	5371	537.1	7.9524	534.28	5298	529.8	239.63	545.28	156	15.6	2.56	238	23.8	30.25	17.2	18.3
2021-11-27 20:41:00	5314	531.4	8.2944	534.28	5302	530.2	227.406	545.28	188	18.8	2.56	233	23.3	25	17.2	18.3
2021-11-27 20:51:00	5336	533.6	0.4624	534.28	5288	528.8	271.59	545.28	159	15.9	1.69	193	19.3	1	17.2	18.3
2021-11-27 21:01:00	5350	535	0.5184	534.28	5310	531	203.918	545.28	186	18.6	1.96	255	25.5	51.84	17.2	18.3
2021-11-27 21:11:00	5359	535.9	2.6244	534.28	5365	536.5	77.0884	545.28	184	18.4	1.44	93	9.3	81	17.2	18.3
2021-11-27 21:21:00	5314	531.4	8.2944	534.28	5198	519.8	649.23	545.28	196	19.6	5.76	124	12.4	34.81	17.2	18.3
2021-11-27 21:31:00	5338	533.8	0.2304	534.28	5318	531.8	181.71	545.28	195	19.5	5.29	165	16.5	3.24	17.2	18.3
2021-11-27 21:41:00	5355	535.5	1.4884	534.28	5257	525.7	383.376	545.28	204	20.4	10.24	119	11.9	40.96	17.2	18.3
2021-11-27 21:51:00	5330	533	1.6384	534.28	5398	539.8	30.0304	545.28	173	17.3	0.01	102	10.2	65.61	17.2	18.3
2021-11-27 22:01:00	5339	533.9	0.1444	534.28	5280	528	298.598	545.28	203	20.3	9.61	158	15.8	6.25	17.2	18.3
2021-11-27 22:11:00	5277	527.7	43.2964	534.28	5361	536.1	84.2724	545.28	186	18.6	1.96	72	7.2	123.21	17.2	18.3
2021-11-27 22:21:00	5337	533.7	0.3364	534.28	5288	528.8	271.59	545.28	196	19.6	5.76	247	24.7	40.96	17.2	18.3
2021-11-27 22:31:00	5348	534.8	0.2704	534.28	5351	535.1	103.632	545.28	202	20.2	9	85	8.5	96.04	17.2	18.3
2021-11-27 22:41:00	5327	532.7	2.4964	534.28	5360	536	86.1184	545.28	194	19.4	4.84	244	24.4	37.21	17.2	18.3
2021-11-27 22:51:00	5319	531.9	5.6644	534.28	5434	543.4	3.5344	545.28	164	16.4	0.64	206	20.6	5.29	17.2	18.3
2021-11-27 23:01:00	5343	534.3	0.0004	534.28	5482	548.2	8.5264	545.28	166	16.6	0.36	394	39.4	445.21	17.2	18.3
2021-11-27 23:11:00	5299	529.9	19.1844	534.28	5521	552.1	46.5124	545.28	154	15.4	3.24	120	12	39.69	17.2	18.3
2021-11-27 23:21:00	5324	532.4	3.5344	534.28	5412	541.2	16.6464	545.28	177	17.7	0.25	270	27	75.69	17.2	18.3
2021-11-27 23:31:00	5348	534.8	0.2704	534.28	5435	543.5	3.1684	545.28	166	16.6	0.36	165	16.5	3.24	17.2	18.3
2021-11-27 23:41:00	5308	530.8	12.1104	534.28	5364	536.4	78.8544	545.28	170	17	0.04	362	36.2	320.41	17.2	18.3
2021-11-27 23:51:00	5326	532.6	2.8224	534.28	5431	543.1	4.7524	545.28	186	18.6	1.96	187	18.7	0.16	17.2	18.3
2021-11-28 00:01:00	5295	529.5	22.8484	534.28	5403	540.3	24.8004	545.28	148	14.8	5.76	254	25.4	50.41	17.2	18.3
2021-11-28 00:11:00	5342	534.2	0.0064	534.28	5434	543.4	3.5344	545.28	164	16.4	0.64	249	24.9	43.56	17.2	18.3
2021-11-28 00:21:00	5322	532.2	4.3264	534.28	5446	544.6	0.4624	545.28	198	19.8	6.76	214	21.4	9.61	17.2	18.3
2021-11-28 00:31:00	5329	532.9	1.9044	534.28	5477	547.7	5.8564	545.28	159	15.9	1.69	63	6.3	144	17.2	18.3
2021-11-28 00:41:00	5334	533.4	0.7744	534.28	5373	537.3	63.6804	545.28	150	15	4.84	165	16.5	3.24	17.2	18.3
2021-11-28 00:51:00	5359	535.9	2.6244	534.28	5417	541.7	12.8164	545.28	212	21.2	16	168	16.8	2.25	17.2	18.3
2021-11-28 01:01:00	5323	532.3	3.9204	534.28	5335	533.5	138.768	545.28	168	16.8	0.16	241	24.1	33.64	17.2	18.3
2021-11-28 01:11:00	5329	532.9	1.9044	534.28	5379	537.9	54.4644	545.28	144	14.4	7.84	212	21.2	8.41	17.2	18.3
2021-11-28 01:21:00	5346	534.6	0.1024	534.28	5444	544.4	0.7744	545.28	159	15.9	1.69	138	13.8	20.25	17.2	18.3
2021-11-28 01:31:00	5335	533.5	0.6084	534.28	5289	528.9	268.304	545.28	182	18.2	1	279	27.9	92.16	17.2	18.3
2021-11-28 01:41:00	5365	536.5	4.9284	534.28	5403	540.3	24.8004	545.28	174	17.4	0.04	268	26.8	72.25	17.2	18.3
2021-11-28 01:51:00	5309	530.9	11.4244	534.28	5252	525.2	403.206	545.28	178	17.8	0.36	195	19.5	1.44	17.2	18.3
2021-11-28 02:01:00	5367	536.7	5.8564	534.28	5340	534	127.238	545.28	190	19	3.24	117	11.7	43.56	17.2	18.3
2021-11-28 02:11:00	5357	535.7	2.0164	534.28	5200	520	639.078	545.28	186	18.6	1.96	281	28.1	96.04	17.2	18.3
2021-11-28 02:21:00	5350	535	0.5184	534.28	5328	532.8	155.75	545.28	219	21.9	22.09	221	22.1	14.44	17.2	18.3
2021-11-28 02:31:00	5344	534.4	0.0144	534.28	5361	536.1	84.2724	545.28	160	16	1.44	123	12.3	36	17.2	18.3
2021-11-28 02:41:00	5395	539.5	27.2484	534.28	5354	535.4	97.6144	545.28	197	19.7	6.25	155	15.5	7.84	17.2	18.3
2021-11-28 02:51:00	5339	533.9	0.1444	534.28	5229	522.9	500.864	545.28	195	19.5	5.29	271	27.1	77.44	17.2	18.3
2021-11-28 03:01:00	5343	534.3	0.0004	534.28	5338	533.8	131.79	545.28	215	21.5	18.49	317	31.7	179.56	17.2	18.3
2021-11-28 03:11:00	5461	546.1	139.712	534.28	5246	524.6	427.662	545.28	155	15.5	2.89	89	8.9	88.36	17.2	18.3
2021-11-28 03:21:00	5324	532.4	3.5344	534.28	5238	523.8	461.39	545.28	203	20.3	9.61	105	10.5	60.84	17.2	18.3
2021-11-28 03:31:00	5370	537	7.3984	534.28	5266	526.6	348.942	545.28	180	18	0.64	202	20.2	3.61	17.2	18.3
2021-11-28 03:41:00	5362	536.2	3.6864	534.28	5387	538.7	43.2964	545.28	161	16.1	1.21	305	30.5	148.84	17.2	18.3
2021-11-28 03:51:00	5342	534.2	0.0064	534.28	5377	537.7	57.4564	545.28	137	13.7	12.25	219	21.9	12.96	17.2	18.3
2021-11-28 04:01:00	5370	537	7.3984	534.28	5353	535.3	99.6004	545.28	206	20.6	11.56	236	23.6	28.09	17.2	18.3
2021-11-28 04:11:00	5358	535.8	2.3104	534.28	5397	539.7	31.1364	545.28	163	16.3	0.81	243	24.3	36	17.2	18.3
2021-11-28 04:21:00	5328	532.8	2.1904	534.28	5425	542.5	7.7284	545.28	175	17.5	0.09	317	31.7	179.56	17.2	18.3
2021-11-28 04:31:00	5352	535.2	0.8464	534.28	5406	540.6	21.9024	545.28	148	14.8	5.76	68	6.8	132.25	17.2	18.3
2021-11-28 04:41:00	5340	534	0.0784	534.28	5457	545.7	0.1764	545.28	158	15.8	1.96	170	17	1.69	17.2	18.3
2021-11-28 04:51:00	5318	531.8	6.1504	534.28	5442	544.2	1.1664	545.28	183	18.3	1.21	243	24.3	36	17.2	18.3
2021-11-28 05:01:00	5389	538.9	21.3444	534.28	5439	543.9	1.9044	545.28	195	19.5	5.29	336	33.6	234.09	17.2	18.3
2021-11-28 05:11:00	5336	533.6	0.4624	534.28	5393	539.3	35.7604	545.28	141	14.1	9.61	228	22.8	20.25	17.2	18.3
2021-11-28 05:21:00	5331	533.1	1.3924	534.28	5433	543.3	3.9204	545.28	172	17.2	0	261	26.1	60.84	17.2	18.3
2021-11-28 05:31:00	5317	531.7	6.6564	534.28	5370	537	68.5584	545.28	211	21.1	15.21	143	14.3	16	17.2	18.3
2021-11-28 05:41:00	5341	534.1	0.0324	534.28	5357	535.7	91.7764	545.28	151	15.1	4.41	318	31.8	182.25	17.2	18.3
2021-11-28 05:51:00	5302	530.2	16.6464	534.28	5465	546.5	1.4884	545.28	135	13.5	13.69	180	18	0.09	17.2	18.3
2021-11-28 06:01:00	5326	532.6	2.8224	534.28	5454	545.4	0.0144	545.28	165	16.5	0.49	249	24.9	43.56	17.2	18.3
2021-11-28 06:11:00	5330	533	1.6384	534.28	5412	541.2	16.6464	545.28	196	19.6	5.76	134	13.4	24.01	17.2	18.3
2021-11-28 06:21:00	5317	531.7	6.6564	534.28	5433	543.3	3.9204	545.28	174	17.4	0.04	345	34.5	262.44	17.2	18.3
2021-11-28 06:31:00	5327	532.7	2.4964	534.28	5338	533.8	131.79	545.28	178	17.8	0.36	112	11.2	50.41	17.2	18.3
2021-11-28 06:41:00	5299	529.9	19.1844	534.28	5355	535.5	95.6484	545.28	191	19.1	3.61	173	17.3	1	17.2	18.3
2021-11-28 06:51:00	5357	535.7	2.0164	534.28	5266	526.6	348.942	545.28	200	20	7.84	134	13.4	24.01	17.2	18.3
2021-11-28 07:01:00	5345	534.5	0.0484	534.28	5349	534.9	107.744	545.28	192	19.2	4	287	28.7	108.16	17.2	18.3
2021-11-28 07:11:00	5336	533.6	0.4624	534.28	5396	539.6	32.2624	545.28	169	16.9	0.09	238	23.8	30.25	17.2	18.3
2021-11-28 07:21:00	5331	533.1	1.3924	534.28	5285	528.5	281.568	545.28	219	21.9	22.09	288	28.8	110.25	17.2	18.3
2021-11-28 07:31:00	5346	534.6	0.1024	534.28	5286	528.6	278.222	545.28	173	17.3	0.01	237	23.7	29.16	17.2	18.3
2021-11-28 07:41:00	5303	530.3	15.8404	534.28	5355	535.5	95.6484	545.28	213	21.3	16.81	173	17.3	1	17.2	18.3
2021-11-28 07:51:00	5375	537.5	10.3684	534.28	5276	527.6	312.582	545.28	159	15.9	1.69	202	20.2	3.61	17.2	18.3
2021-11-28 08:01:00	5320	532	5.1984	534.28	5356	535.6	93.7024	545.28	185	18.5	1.69	223	22.3	16	17.2	18.3
2021-11-28 08:11:00	5324	532.4	3.5344	534.28	5212	521.2	579.846	545.28	166	16.6	0.36	153	15.3	9	17.2	18.3
2021-11-28 08:21:00	5339	533.9	0.1444	534.28	5382	538.2	50.1264	545.28	156	15.6	2.56	291	29.1	116.64	17.2	18.3
2021-11-28 08:31:00	5293	529.3	24.8004	534.28	5237	523.7	465.696	545.28	153	15.3	3.61	272	27.2	79.21	17.2	18.3
2021-11-28 08:41:00	5404	540.4	37.4544	534.28	5288	528.8	271.59	545.28	211	21.1	15.21	54	5.4	166.41	17.2	18.3
2021-11-28 08:51:00	5343	534.3	0.0004	534.28	5214	521.4	570.254	545.28	159	15.9	1.69	89	8.9	88.36	17.2	18.3
2021-11-28 09:01:00	5325	532.5	3.1684	534.28	5336	533.6	136.422	545.28	149	14.9	5.29	263	26.3	64	17.2	18.3
2021-11-28 09:11:00	5326	532.6	2.8224	534.28	5221	522.1	537.312	545.28	167	16.7	0.25	300	30	136.89	17.2	18.3
2021-11-28 09:21:00	5400	540	32.7184	534.28	5384	538.4	47.3344	545.28	163	16.3	0.81	161	16.1	4.84	17.2	18.3
2021-11-28 09:31:00	5305	530.5	14.2884	534.28	5352	535.2	101.606	545.28	159	15.9	1.69	264	26.4	65.61	17.2	18.3
2021-11-28 09:41:00	5341	534.1	0.0324	534.28	5445	544.5	0.6084	545.28	175	17.5	0.09	252	25.2	47.61	17.2	18.3
2021-11-28 09:51:00	5362	536.2	3.6864	534.28	5394	539.4	34.5744	545.28	144	14.4	7.84	277	27.7	88.36	17.2	18.3
2021-11-28 10:01:00	5317	531.7	6.6564	534.28	5413	541.3	15.8404	545.28	150	15	4.84	121	12.1	38.44	17.2	18.3
2021-11-28 10:11:00	5341	534.1	0.0324	534.28	5445	544.5	0.6084	545.28	176	17.6	0.16	248	24.8	42.25	17.2	18.3
2021-11-28 10:21:00	5328	532.8	2.1904	534.28	5383	538.3	48.7204	545.28	139	13.9	10.89	245	24.5	38.44	17.2	18.3
2021-11-28 10:31:00	5338	533.8	0.2304	534.28	5446	544.6	0.4624	545.28	168	16.8	0.16	339	33.9	243.36	17.2	18.3
2021-11-28 10:41:00	5351	535.1	0.6724	534.28	5416	541.6	13.5424	545.28	153	15.3	3.61	58	5.8	156.25	17.2	18.3
2021-11-28 10:51:00	5383	538.3	16.1604	534.28	5452	545.2	0.0064	545.28	169	16.9	0.09	205	20.5	4.84	17.2	18.3
2021-11-28 11:01:00	5316	531.6	7.1824	534.28	5397	539.7	31.1364	545.28	155	15.5	2.89	274	27.4	82.81	17.2	18.3
2021-11-28 11:11:00	5360	536	2.9584	534.28	5439	543.9	1.9044	545.28	168	16.8	0.16	276	27.6	86.49	17.2	18.3
2021-11-28 11:21:00	5316	531.6	7.1824	534.28	5488	548.8	12.3904	545.28	146	14.6	6.76	180	18	0.09	17.2	18.3
2021-11-28 11:31:00	5338	533.8	0.2304	534.28	5422	542.2	9.4864	545.28	186	18.6	1.96	184	18.4	0.01	17.2	18.3
2021-11-28 11:41:00	5408	540.8	42.5104	534.28	5459	545.9	0.3844	545.28	144	14.4	7.84	170	17	1.69	17.2	18.3
2021-11-28 11:51:00	5333	533.3	0.9604	534.28	5540	554	76.0384	545.28	156	15.6	2.56	169	16.9	1.96	17.2	18.3
2021-11-28 12:01:00	5324	532.4	3.5344	534.28	5391	539.1	38.1924	545.28	167	16.7	0.25	173	17.3	1	17.2	18.3
2021-11-28 12:11:00	5317	531.7	6.6564	534.28	5360	536	86.1184	545.28	150	15	4.84	227	22.7	19.36	17.2	18.3
2021-11-28 12:21:00	5367	536.7	5.8564	534.28	5334	533.4	141.134	545.28	160	16	1.44	106	10.6	59.29	17.2	18.3
2021-11-28 12:31:00	5330	533	1.6384	534.28	5405	540.5	22.8484	545.28	137	13.7	12.25	161	16.1	4.84	17.2	18.3
2021-11-28 12:41:00	5338	533.8	0.2304	534.28	5300	530	233.478	545.28	139	13.9	10.89	74	7.4	118.81	17.2	18.3
2021-11-28 12:51:00	5311	531.1	10.1124	534.28	5280	528	298.598	545.28	175	17.5	0.09	62	6.2	146.41	17.2	18.3
2021-11-28 13:01:00	5343	534.3	0.0004	534.28	5369	536.9	70.2244	545.28	151	15.1	4.41	68	6.8	132.25	17.2	18.3
2021-11-28 13:11:00	5317	531.7	6.6564	534.28	5366	536.6	75.3424	545.28	134	13.4	14.44	95	9.5	77.44	17.2	18.3
2021-11-28 13:21:00	5329	532.9	1.9044	534.28	5214	521.4	570.254	545.28	182	18.2	1	171	17.1	1.44	17.2	18.3
2021-11-28 13:31:00	5357	535.7	2.0164	534.28	5363	536.3	80.6404	545.28	142	14.2	9	71	7.1	125.44	17.2	18.3
2021-11-28 13:41:00	5351	535.1	0.6724	534.28	5210	521	589.518	545.28	145	14.5	7.29	57	5.7	158.76	17.2	18.3
2021-11-28 13:51:00	5340	534	0.0784	534.28	5281	528.1	295.152	545.28	144	14.4	7.84	86	8.6	94.09	17.2	18.3
2021-11-28 14:01:00	5326	532.6	2.8224	534.28	5212	521.2	579.846	545.28	155	15.5	2.89	116	11.6	44.89	17.2	18.3
2021-11-28 14:11:00	5359	535.9	2.6244	534.28	5292	529.2	258.566	545.28	155	15.5	2.89	99	9.9	70.56	17.2	18.3
2021-11-28 14:21:00	5312	531.2	9.4864	534.28	5276	527.6	312.582	545.28	157	15.7	2.25	61	6.1	148.84	17.2	18.3
2021-11-28 14:31:00	5342	534.2	0.0064	534.28	5252	525.2	403.206	545.28	138	13.8	11.56	121	12.1	38.44	17.2	18.3
2021-11-28 14:41:00	5329	532.9	1.9044	534.28	5300	530	233.478	545.28	146	14.6	6.76	80	8	106.09	17.2	18.3
2021-11-28 14:51:00	5347	534.7	0.1764	534.28	5325	532.5	163.328	545.28	142	14.2	9	64	6.4	141.61	17.2	18.3
2021-11-28 15:01:00	5326	532.6	2.8224	534.28	5313	531.3	195.44	545.28	161	16.1	1.21	92	9.2	82.81	17.2	18.3
2021-11-28 15:11:00	5316	531.6	7.1824	534.28	5414	541.4	15.0544	545.28	152	15.2	4	146	14.6	13.69	17.2	18.3
2021-11-28 15:21:00	5356	535.6	1.7424	534.28	5440	544	1.6384	545.28	198	19.8	6.76	72	7.2	123.21	17.2	18.3
2021-11-28 15:31:00	5386	538.6	18.6624	534.28	5330	533	150.798	545.28	153	15.3	3.61	89	8.9	88.36	17.2	18.3
2021-11-28 15:41:00	5342	534.2	0.0064	534.28	5399	539.9	28.9444	545.28	164	16.4	0.64	65	6.5	139.24	17.2	18.3
2021-11-28 15:51:00	5348	534.8	0.2704	534.28	5398	539.8	30.0304	545.28	177	17.7	0.25	136	13.6	22.09	17.2	18.3
2021-11-28 16:01:00	5423	542.3	64.3204	534.28	5421	542.1	10.1124	545.28	197	19.7	6.25	155	15.5	7.84	17.2	18.3
2021-11-28 16:11:00	5313	531.3	8.8804	534.28	5327	532.7	158.256	545.28	212	21.2	16	79	7.9	108.16	17.2	18.3
2021-11-28 16:21:00	5391	539.1	23.2324	534.28	5463	546.3	1.0404	545.28	179	17.9	0.49	54	5.4	166.41	17.2	18.3
2021-11-28 16:31:00	5346	534.6	0.1024	534.28	5459	545.9	0.3844	545.28	192	19.2	4	111	11.1	51.84	17.2	18.3
2021-11-28 16:41:00	5351	535.1	0.6724	534.28	5381	538.1	51.5524	545.28	201	20.1	8.41	115	11.5	46.24	17.2	18.3
2021-11-28 16:51:00	5341	534.1	0.0324	534.28	5418	541.8	12.1104	545.28	155	15.5	2.89	54	5.4	166.41	17.2	18.3
2021-11-28 17:01:00	5338	533.8	0.2304	534.28	5406	540.6	21.9024	545.28	173	17.3	0.01	193	19.3	1	17.2	18.3
2021-11-28 17:11:00	5359	535.9	2.6244	534.28	5455	545.5	0.0484	545.28	165	16.5	0.49	85	8.5	96.04	17.2	18.3
2021-11-28 17:21:00	5361	536.1	3.3124	534.28	5329	532.9	153.264	545.28	174	17.4	0.04	207	20.7	5.76	17.2	18.3
2021-11-28 17:31:00	5365	536.5	4.9284	534.28	5373	537.3	63.6804	545.28	221	22.1	24.01	121	12.1	38.44	17.2	18.3
2021-11-28 17:41:00	5316	531.6	7.1824	534.28	5401	540.1	26.8324	545.28	156	15.6	2.56	184	18.4	0.01	17.2	18.3
2021-11-28 17:51:00	5404	540.4	37.4544	534.28	5359	535.9	87.9844	545.28	162	16.2	1	97	9.7	73.96	17.2	18.3
2021-11-28 18:01:00	5350	535	0.5184	534.28	5356	535.6	93.7024	545.28	193	19.3	4.41	212	21.2	8.41	17.2	18.3
2021-11-28 18:11:00	5339	533.9	0.1444	534.28	5358	535.8	89.8704	545.28	169	16.9	0.09	87	8.7	92.16	17.2	18.3
2021-11-28 18:21:00	5327	532.7	2.4964	534.28	5325	532.5	163.328	545.28	178	17.8	0.36	230	23	22.09	17.2	18.3
2021-11-28 18:31:00	5373	537.3	9.1204	534.28	5337	533.7	134.096	545.28	188	18.8	2.56	165	16.5	3.24	17.2	18.3
2021-11-28 18:41:00	5322	532.2	4.3264	534.28	5321	532.1	173.712	545.28	171	17.1	0.01	206	20.6	5.29	17.2	18.3
2021-11-28 18:51:00	5313	531.3	8.8804	534.28	5322	532.2	171.086	545.28	181	18.1	0.81	106	10.6	59.29	17.2	18.3
2021-11-28 19:01:00	5349	534.9	0.3844	534.28	5309	530.9	206.784	545.28	177	17.7	0.25	175	17.5	0.64	17.2	18.3
2021-11-28 19:11:00	5332	533.2	1.1664	534.28	5243	524.3	440.16	545.28	161	16.1	1.21	121	12.1	38.44	17.2	18.3
2021-11-28 19:21:00	5366	536.6	5.3824	534.28	5212	521.2	579.846	545.28	170	17	0.04	349	34.9	275.56	17.2	18.3
2021-11-28 19:31:00	5317	531.7	6.6564	534.28	5249	524.9	415.344	545.28	200	20	7.84	244	24.4	37.21	17.2	18.3
2021-11-28 19:41:00	5360	536	2.9584	534.28	5202	520.2	629.006	545.28	200	20	7.84	241	24.1	33.64	17.2	18.3
2021-11-28 19:51:00	5320	532	5.1984	534.28	5367	536.7	73.6164	545.28	171	17.1	0.01	247	24.7	40.96	17.2	18.3
2021-11-28 20:01:00	5332	533.2	1.1664	534.28	5276	527.6	312.582	545.28	160	16	1.44	318	31.8	182.25	17.2	18.3
2021-11-28 20:11:00	5354	535.4	1.2544	534.28	5360	536	86.1184	545.28	211	21.1	15.21	264	26.4	65.61	17.2	18.3
2021-11-28 20:21:00	5352	535.2	0.8464	534.28	5321	532.1	173.712	545.28	175	17.5	0.09	120	12	39.69	17.2	18.3
2021-11-28 20:31:00	5322	532.2	4.3264	534.28	5395	539.5	33.4084	545.28	159	15.9	1.69	276	27.6	86.49	17.2	18.3
2021-11-28 20:41:00	5311	531.1	10.1124	534.28	5414	541.4	15.0544	545.28	191	19.1	3.61	191	19.1	0.64	17.2	18.3
2021-11-28 20:51:00	5342	534.2	0.0064	534.28	5331	533.1	148.352	545.28	156	15.6	2.56	178	17.8	0.25	17.2	18.3
2021-11-28 21:01:00	5336	533.6	0.4624	534.28	5403	540.3	24.8004	545.28	173	17.3	0.01	92	9.2	82.81	17.2	18.3
2021-11-28 21:11:00	5340	534	0.0784	534.28	5433	543.3	3.9204	545.28	161	16.1	1.21	343	34.3	256	17.2	18.3
2021-11-28 21:21:00	5320	532	5.1984	534.28	5460	546	0.5184	545.28	138	13.8	11.56	201	20.1	3.24	17.2	18.3
2021-11-28 21:31:00	5353	535.3	1.0404	534.28	5385	538.5	45.9684	545.28	191	19.1	3.61	226	22.6	18.49	17.2	18.3
2021-11-28 21:41:00	5304	530.4	15.0544	534.28	5502	550.2	24.2064	545.28	191	19.1	3.61	148	14.8	12.25	17.2	18.3
2021-11-28 21:51:00	5330	533	1.6384	534.28	5467	546.7	2.0164	545.28	167	16.7	0.25	303	30.3	144	17.2	18.3
2021-11-28 22:01:00	5310	531	10.7584	534.28	5502	550.2	24.2064	545.28	191	19.1	3.61	96	9.6	75.69	17.2	18.3
2021-11-28 22:11:00	5339	533.9	0.1444	534.28	5421	542.1	10.1124	545.28	215	21.5	18.49	338	33.8	240.25	17.2	18.3
2021-11-28 22:21:00	5332	533.2	1.1664	534.28	5771	577.1	1012.51	545.28	186	18.6	1.96	231	23.1	23.04	17.2	18.3
2021-11-28 22:31:00	5314	531.4	8.2944	534.28	5407	540.7	20.9764	545.28	184	18.4	1.44	371	37.1	353.44	17.2	18.3
2021-11-28 22:41:00	5342	534.2	0.0064	534.28	5457	545.7	0.1764	545.28	183	18.3	1.21	104	10.4	62.41	17.2	18.3
2021-11-28 22:51:00	5304	530.4	15.0544	534.28	5341	534.1	124.992	545.28	214	21.4	17.64	160	16	5.29	17.2	18.3
2021-11-28 23:01:00	5341	534.1	0.0324	534.28	5444	544.4	0.7744	545.28	191	19.1	3.61	120	12	39.69	17.2	18.3
2021-11-28 23:11:00	5343	534.3	0.0004	534.28	5382	538.2	50.1264	545.28	148	14.8	5.76	200	20	2.89	17.2	18.3
2021-11-28 23:21:00	5340	534	0.0784	534.28	5391	539.1	38.1924	545.28	201	20.1	8.41	150	15	10.89	17.2	18.3
2021-11-28 23:31:00	5319	531.9	5.6644	534.28	5432	543.2	4.3264	545.28	151	15.1	4.41	310	31	161.29	17.2	18.3
2021-11-28 23:41:00	5342	534.2	0.0064	534.28	5398	539.8	30.0304	545.28	144	14.4	7.84	307	30.7	153.76	17.2	18.3
2021-11-28 23:51:00	5316	531.6	7.1824	534.28	5351	535.1	103.632	545.28	148	14.8	5.76	137	13.7	21.16	17.2	18.3
2021-11-29 00:01:00	5374	537.4	9.7344	534.28	5409	540.9	19.1844	545.28	177	17.7	0.25	134	13.4	24.01	17.2	18.3
2021-11-29 00:11:00	5348	534.8	0.2704	534.28	5309	530.9	206.784	545.28	157	15.7	2.25	244	24.4	37.21	17.2	18.3
2021-11-29 00:21:00	5302	530.2	16.6464	534.28	5329	532.9	153.264	545.28	198	19.8	6.76	257	25.7	54.76	17.2	18.3
2021-11-29 00:31:00	5383	538.3	16.1604	534.28	5330	533	150.798	545.28	140	14	10.24	219	21.9	12.96	17.2	18.3
2021-11-29 00:41:00	5351	535.1	0.6724	534.28	5315	531.5	189.888	545.28	186	18.6	1.96	251	25.1	46.24	17.2	18.3
2021-11-29 00:51:00	5347	534.7	0.1764	534.28	5240	524	452.838	545.28	194	19.4	4.84	157	15.7	6.76	17.2	18.3
2021-11-29 01:01:00	5334	533.4	0.7744	534.28	5251	525.1	407.232	545.28	183	18.3	1.21	222	22.2	15.21	17.2	18.3
2021-11-29 01:11:00	5387	538.7	19.5364	534.28	5284	528.4	284.934	545.28	170	17	0.04	124	12.4	34.81	17.2	18.3
2021-11-29 01:21:00	5300	530	18.3184	534.28	5335	533.5	138.768	545.28	219	21.9	22.09	247	24.7	40.96	17.2	18.3
2021-11-29 01:31:00	5353	535.3	1.0404	534.28	5216	521.6	560.742	545.28	185	18.5	1.69	220	22	13.69	17.2	18.3
2021-11-29 01:41:00	5364	536.4	4.4944	534.28	5385	538.5	45.9684	545.28	199	19.9	7.29	265	26.5	67.24	17.2	18.3
2021-11-29 01:51:00	5338	533.8	0.2304	534.28	5428	542.8	6.1504	545.28	155	15.5	2.89	192	19.2	0.81	17.2	18.3
2021-11-29 02:01:00	5363	536.3	4.0804	534.28	5326	532.6	160.782	545.28	198	19.8	6.76	293	29.3	121	17.2	18.3
2021-11-29 02:11:00	5320	532	5.1984	534.28	5406	540.6	21.9024	545.28	159	15.9	1.69	218	21.8	12.25	17.2	18.3
2021-11-29 02:21:00	5358	535.8	2.3104	534.28	5352	535.2	101.606	545.28	179	17.9	0.49	405	40.5	492.84	17.2	18.3
2021-11-29 02:31:00	5340	534	0.0784	534.28	5431	543.1	4.7524	545.28	217	21.7	20.25	209	20.9	6.76	17.2	18.3
2021-11-29 02:41:00	5355	535.5	1.4884	534.28	5277	527.7	309.056	545.28	151	15.1	4.41	207	20.7	5.76	17.2	18.3
2021-11-29 02:51:00	5346	534.6	0.1024	534.28	5430	543	5.1984	545.28	169	16.9	0.09	144	14.4	15.21	17.2	18.3
2021-11-29 03:01:00	5405	540.5	38.6884	534.28	5448	544.8	0.2304	545.28	175	17.5	0.09	187	18.7	0.16	17.2	18.3
2021-11-29 03:11:00	5308	530.8	12.1104	534.28	5461	546.1	0.6724	545.28	182	18.2	1	132	13.2	26.01	17.2	18.3
2021-11-29 03:21:00	5333	533.3	0.9604	534.28	5460	546	0.5184	545.28	160	16	1.44	291	29.1	116.64	17.2	18.3
2021-11-29 03:31:00	5351	535.1	0.6724	534.28	5463	546.3	1.0404	545.28	199	19.9	7.29	121	12.1	38.44	17.2	18.3
2021-11-29 03:41:00	5340	534	0.0784	534.28	5497	549.7	19.5364	545.28	146	14.6	6.76	296	29.6	127.69	17.2	18.3
2021-11-29 03:51:00	5360	536	2.9584	534.28	5449	544.9	0.1444	545.28	201	20.1	8.41	224	22.4	16.81	17.2	18.3
2021-11-29 04:01:00	5322	532.2	4.3264	534.28	5497	549.7	19.5364	545.28	195	19.5	5.29	162	16.2	4.41	17.2	18.3
2021-11-29 04:11:00	5359	535.9	2.6244	534.28	5402	540.2	25.8064	545.28	173	17.3	0.01	166	16.6	2.89	17.2	18.3
2021-11-29 04:21:00	5330	533	1.6384	534.28	5437	543.7	2.4964	545.28	147	14.7	6.25	308	30.8	156.25	17.2	18.3
2021-11-29 04:31:00	5349	534.9	0.3844	534.28	5344	534.4	118.374	545.28	206	20.6	11.56	268	26.8	72.25	17.2	18.3
2021-11-29 04:41:00	5335	533.5	0.6084	534.28	5437	543.7	2.4964	545.28	183	18.3	1.21	155	15.5	7.84	17.2	18.3
2021-11-29 04:51:00	5374	537.4	9.7344	534.28	5285	528.5	281.568	545.28	203	20.3	9.61	208	20.8	6.25	17.2	18.3
2021-11-29 05:01:00	5321	532.1	4.7524	534.28	5422	542.2	9.4864	545.28	165	16.5	0.49	276	27.6	86.49	17.2	18.3
2021-11-29 05:11:00	5326	532.6	2.8224	534.28	5352	535.2	101.606	545.28	228	22.8	31.36	227	22.7	19.36	17.2	18.3
2021-11-29 05:21:00	5362	536.2	3.6864	534.28	5403	540.3	24.8004	545.28	170	17	0.04	55	5.5	163.84	17.2	18.3
2021-11-29 05:31:00	5352	535.2	0.8464	534.28	5336	533.6	136.422	545.28	169	16.9	0.09	190	19	0.49	17.2	18.3
2021-11-29 05:41:00	5355	535.5	1.4884	534.28	5276	527.6	312.582	545.28	186	18.6	1.96	218	21.8	12.25	17.2	18.3
2021-11-29 05:51:00	5341	534.1	0.0324	534.28	5331	533.1	148.352	545.28	167	16.7	0.25	291	29.1	116.64	17.2	18.3
2021-11-29 06:01:00	5362	536.2	3.6864	534.28	5269	526.9	337.824	545.28	176	17.6	0.16	188	18.8	0.25	17.2	18.3
2021-11-29 06:11:00	5347	534.7	0.1764	534.28	5206	520.6	609.102	545.28	188	18.8	2.56	256	25.6	53.29	17.2	18.3
2021-11-29 06:21:00	5371	537.1	7.9524	534.28	5298	529.8	239.63	545.28	172	17.2	0	203	20.3	4	17.2	18.3
2021-11-29 06:31:00	5325	532.5	3.1684	534.28	5232	523.2	487.526	545.28	141	14.1	9.61	284	28.4	102.01	17.2	18.3
2021-11-29 06:41:00	5389	538.9	21.3444	534.28	5337	533.7	134.096	545.28	176	17.6	0.16	113	11.3	49	17.2	18.3
2021-11-29 06:51:00	5343	534.3	0.0004	534.28	5265	526.5	352.688	545.28	173	17.3	0.01	302	30.2	141.61	17.2	18.3
2021-11-29 07:01:00	5333	533.3	0.9604	534.28	5284	528.4	284.934	545.28	190	19	3.24	202	20.2	3.61	17.2	18.3
2021-11-29 07:11:00	5380	538	13.8384	534.28	5371	537.1	66.9124	545.28	170	17	0.04	251	25.1	46.24	17.2	18.3
2021-11-29 07:21:00	5351	535.1	0.6724	534.28	5310	531	203.918	545.28	202	20.2	9	142	14.2	16.81	17.2	18.3
2021-11-29 07:31:00	5341	534.1	0.0324	534.28	5337	533.7	134.096	545.28	184	18.4	1.44	256	25.6	53.29	17.2	18.3
2021-11-29 07:41:00	5353	535.3	1.0404	534.28	5445	544.5	0.6084	545.28	189	18.9	2.89	222	22.2	15.21	17.2	18.3
2021-11-29 07:51:00	5381	538.1	14.5924	534.28	5371	537.1	66.9124	545.28	198	19.8	6.76	254	25.4	50.41	17.2	18.3
2021-11-29 08:01:00	5319	531.9	5.6644	534.28	5363	536.3	80.6404	545.28	175	17.5	0.09	288	28.8	110.25	17.2	18.3
2021-11-29 08:11:00	5361	536.1	3.3124	534.28	5383	538.3	48.7204	545.28	203	20.3	9.61	200	20	2.89	17.2	18.3
2021-11-29 08:21:00	5336	533.6	0.4624	534.28	5430	543	5.1984	545.28	182	18.2	1	185	18.5	0.04	17.2	18.3
2021-11-29 08:31:00	5410	541	45.1584	534.28	5501	550.1	23.2324	545.28	170	17	0.04	223	22.3	16	17.2	18.3
2021-11-29 08:41:00	5339	533.9	0.1444	534.28	5428	542.8	6.1504	545.28	162	16.2	1	304	30.4	146.41	17.2	18.3
2021-11-29 08:51:00	5328	532.8	2.1904	534.28	5489	548.9	13.1044	545.28	176	17.6	0.16	108	10.8	56.25	17.2	18.3
2021-11-29 09:01:00	5354	535.4	1.2544	534.28	5446	544.6	0.4624	545.28	145	14.5	7.29	204	20.4	4.41	17.2	18.3
2021-11-29 09:11:00	5348	534.8	0.2704	534.28	5476	547.6	5.3824	545.28	197	19.7	6.25	253	25.3	49	17.2	18.3
2021-11-29 09:21:00	5389	538.9	21.3444	534.28	5433	543.3	3.9204	545.28	200	20	7.84	268	26.8	72.25	17.2	18.3
2021-11-29 09:31:00	5340	534	0.0784	534.28	5433	543.3	3.9204	545.28	199	19.9	7.29	60	6	151.29	17.2	18.3
2021-11-29 09:41:00	5383	538.3	16.1604	534.28	5336	533.6	136.422	545.28	183	18.3	1.21	136	13.6	22.09	17.2	18.3
2021-11-29 09:51:00	5320	532	5.1984	534.28	5410	541	18.3184	545.28	205	20.5	10.89	226	22.6	18.49	17.2	18.3
2021-11-29 10:01:00	5351	535.1	0.6724	534.28	5387	538.7	43.2964	545.28	191	19.1	3.61	307	30.7	153.76	17.2	18.3
2021-11-29 10:11:00	5342	534.2	0.0064	534.28	5387	538.7	43.2964	545.28	176	17.6	0.16	159	15.9	5.76	17.2	18.3
2021-11-29 10:21:00	5372	537.2	8.5264	534.28	5379	537.9	54.4644	545.28	156	15.6	2.56	289	28.9	112.36	17.2	18.3
2021-11-29 10:31:00	5323	532.3	3.9204	534.28	5449	544.9	0.1444	545.28	184	18.4	1.44	128	12.8	30.25	17.2	18.3
2021-11-29 10:41:00	5322	532.2	4.3264	534.28	5425	542.5	7.7284	545.28	142	14.2	9	261	26.1	60.84	17.2	18.3
2021-11-29 10:51:00	5345	534.5	0.0484	534.28	5300	530	233.478	545.28	147	14.7	6.25	190	19	0.49	17.2	18.3
2021-11-29 11:01:00	5326	532.6	2.8224	534.28	5431	543.1	4.7524	545.28	159	15.9	1.69	228	22.8	20.25	17.2	18.3
2021-11-29 11:11:00	5336	533.6	0.4624	534.28	5336	533.6	136.422	545.28	141	14.1	9.61	214	21.4	9.61	17.2	18.3
2021-11-29 11:21:00	5337	533.7	0.3364	534.28	5322	532.2	171.086	545.28	162	16.2	1	173	17.3	1	17.2	18.3
2021-11-29 11:31:00	5396	539.6	28.3024	534.28	5192	519.2	680.166	545.28	164	16.4	0.64	126	12.6	32.49	17.2	18.3
2021-11-29 11:41:00	5313	531.3	8.8804	534.28	5308	530.8	209.67	545.28	171	17.1	0.01	248	24.8	42.25	17.2	18.3
2021-11-29 11:51:00	5342	534.2	0.0064	534.28	5305	530.5	218.448	545.28	170	17	0.04	144	14.4	15.21	17.2	18.3
2021-11-29 12:01:00	5319	531.9	5.6644	534.28	5221	522.1	537.312	545.28	204	20.4	10.24	140	14	18.49	17.2	18.3
2021-11-29 12:11:00	5352	535.2	0.8464	534.28	5338	533.8	131.79	545.28	165	16.5	0.49	178	17.8	0.25	17.2	18.3
2021-11-29 12:21:00	5342	534.2	0.0064	534.28	5313	531.3	195.44	545.28	184	18.4	1.44	62	6.2	146.41	17.2	18.3
2021-11-29 12:31:00	5313	531.3	8.8804	534.28	5323	532.3	168.48	545.28	175	17.5	0.09	117	11.7	43.56	17.2	18.3
2021-11-29 12:41:00	5334	533.4	0.7744	534.28	5330	533	150.798	545.28	209	20.9	13.69	166	16.6	2.89	17.2	18.3
2021-11-29 12:51:00	5335	533.5	0.6084	534.28	5257	525.7	383.376	545.28	161	16.1	1.21	219	21.9	12.96	17.2	18.3
2021-11-29 13:01:00	5343	534.3	0.0004	534.28	5335	533.5	138.768	545.28	171	17.1	0.01	57	5.7	158.76	17.2	18.3
2021-11-29 13:11:00	5348	534.8	0.2704	534.28	5289	528.9	268.304	545.28	165	16.5	0.49	40	4	204.49	17.2	18.3
2021-11-29 13:21:00	5377	537.7	11.6964	534.28	5325	532.5	163.328	545.28	154	15.4	3.24	76	7.6	114.49	17.2	18.3
2021-11-29 13:31:00	5333	533.3	0.9604	534.28	5343	534.3	120.56	545.28	146	14.6	6.76	110	11	53.29	17.2	18.3
2021-11-29 13:41:00	5356	535.6	1.7424	534.28	5368	536.8	71.9104	545.28	210	21	14.44	74	7.4	118.81	17.2	18.3
2021-11-29 13:51:00	5346	534.6	0.1024	534.28	5449	544.9	0.1444	545.28	151	15.1	4.41	103	10.3	64	17.2	18.3
2021-11-29 14:01:00	5390	539	22.2784	534.28	5496	549.6	18.6624	545.28	155	15.5	2.89	103	10.3	64	17.2	18.3
2021-11-29 14:11:00	5345	534.5	0.0484	534.28	5470	547	2.9584	545.28	161	16.1	1.21	168	16.8	2.25	17.2	18.3
2021-11-29 14:21:00	5340	534	0.0784	534.28	5492	549.2	15.3664	545.28	164	16.4	0.64	66	6.6	136.89	17.2	18.3
2021-11-29 14:31:00	5363	536.3	4.0804	534.28	5467	546.7	2.0164	545.28	157	15.7	2.25	109	10.9	54.76	17.2	18.3
2021-11-29 14:41:00	5334	533.4	0.7744	534.28	5437	543.7	2.4964	545.28	183	18.3	1.21	108	10.8	56.25	17.2	18.3
2021-11-29 14:51:00	5352	535.2	0.8464	534.28	5463	546.3	1.0404	545.28	159	15.9	1.69	132	13.2	26.01	17.2	18.3
2021-11-29 15:01:00	5332	533.2	1.1664	534.28	5402	540.2	25.8064	545.28	200	20	7.84	66	6.6	136.89	17.2	18.3
2021-11-29 15:11:00	5367	536.7	5.8564	534.28	5429	542.9	5.6644	545.28	159	15.9	1.69	88	8.8	90.25	17.2	18.3
2021-11-29 15:21:00	5340	534	0.0784	534.28	5368	536.8	71.9104	545.28	156	15.6	2.56	63	6.3	144	17.2	18.3
2021-11-29 15:31:00	5344	534.4	0.0144	534.28	5421	542.1	10.1124	545.28	193	19.3	4.41	81	8.1	104.04	17.2	18.3
2021-11-29 15:41:00	5343	534.3	0.0004	534.28	5382	538.2	50.1264	545.28	201	20.1	8.41	92	9.2	82.81	17.2	18.3
2021-11-29 15:51:00	5371	537.1	7.9524	534.28	5437	543.7	2.4964	545.28	177	17.7	0.25	104	10.4	62.41	17.2	18.3
2021-11-29 16:01:00	5353	535.3	1.0404	534.28	5381	538.1	51.5524	545.28	200	20	7.84	99	9.9	70.56	17.2	18.3
2021-11-29 16:11:00	5345	534.5	0.0484	534.28	5420	542	10.7584	545.28	190	19	3.24	157	15.7	6.76	17.2	18.3
2021-11-29 16:21:00	5361	536.1	3.3124	534.28	5370	537	68.5584	545.28	195	19.5	5.29	146	14.6	13.69	17.2	18.3
2021-11-29 16:31:00	5348	534.8	0.2704	534.28	5462	546.2	0.8464	545.28	143	14.3	8.41	127	12.7	31.36	17.2	18.3
2021-11-29 16:41:00	5337	533.7	0.3364	534.28	5282	528.2	291.726	545.28	188	18.8	2.56	150	15	10.89	17.2	18.3
2021-11-29 16:51:00	5339	533.9	0.1444	534.28	5319	531.9	179.024	545.28	204	20.4	10.24	173	17.3	1	17.2	18.3
2021-11-29 17:01:00	5429	542.9	74.3044	534.28	5241	524.1	448.592	545.28	175	17.5	0.09	129	12.9	29.16	17.2	18.3
2021-11-29 17:11:00	5316	531.6	7.1824	534.28	5301	530.1	230.432	545.28	138	13.8	11.56	60	6	151.29	17.2	18.3
2021-11-29 17:21:00	5358	535.8	2.3104	534.28	5295	529.5	249.008	545.28	174	17.4	0.04	60	6	151.29	17.2	18.3
2021-11-29 17:31:00	5342	534.2	0.0064	534.28	5265	526.5	352.688	545.28	171	17.1	0.01	132	13.2	26.01	17.2	18.3
		533919	9678.19			545276	198556	545.28	172018	17.2	4650.28	182827	18.3	54580.2
	average value	534.28			average value	545.28			average value	17.2		average value	18.3
										mean square error	2.16		mean square error	2.16
		mean square error	3.11			mean square error	14.09

## Sheet: #1
	#1 DXX11XN9
	Serial Number	active power (initial)	active power (processing)	mean square error	active power average value	DC Bus Voltage (initial)	DC Bus Voltage (processing)
	Time interval/200mS			0.1V	V	0.1V	V
	1	41	4.1	0.6561	3.29	5137	513.7
	2	41	4.1	0.6561	3.29	5137	513.7
	3	45	4.5	1.4641	3.29	5137	513.7
	4	45	4.5	1.4641	3.29	5051	505.1
	5	43	4.3	1.0201	3.29	5051	505.1
	6	42	4.2	0.8281	3.29	5051	505.1
	7	42	4.2	0.8281	3.29	5051	505.1
	8	43	4.3	1.0201	3.29	5057	505.7
	9	43	4.3	1.0201	3.29	5057	505.7
	10	43	4.3	1.0201	3.29	5057	505.7
	11	43	4.3	1.0201	3.29	5057	505.7
	12	42	4.2	0.8281	3.29	5083	508.3
	13	41	4.1	0.6561	3.29	5083	508.3
	14	42	4.2	0.8281	3.29	5083	508.3
	15	42	4.2	0.8281	3.29	5083	508.3
	16	41	4.1	0.6561	3.29	5083	508.3
	17	36	3.6	0.0961	3.29	5098	509.8
	18	25	2.5	0.6241	3.29	5098	509.8
	19	17	1.7	2.5281	3.29	5098	509.8
	20	17	1.7	2.5281	3.29	5130	513
	21	8	0.8	6.2001	3.29	5145	514.5
	22	8	0.8	6.2001	3.29	5145	514.5
	23	8	0.8	6.2001	3.29	5147	514.7
	24	8	0.8	6.2001	3.29	5147	514.7
	25	5	0.5	7.7841	3.29	5147	514.7
	26	22	2.2	1.1881	3.29	5147	514.7
	27	26	2.6	0.4761	3.29	5126	512.6
	28	32	3.2	0.0081	3.29	5126	512.6
	29	38	3.8	0.2601	3.29	5126	512.6
	30	33	3.3	0.0001	3.29	5081	508.1
	31	33	3.3	0.0001	3.29	5081	508.1
	32	29	2.9	0.1521	3.29	5084	508.4
	33	33	3.3	0.0001	3.29	5084	508.4
	34	39	3.9	0.3721	3.29	5084	508.4
	35	39	3.9	0.3721	3.29	5084	508.4
	36	32	3.2	0.0081	3.29	5084	508.4
	37	27	2.7	0.3481	3.29	5061	506.1
	38	31	3.1	0.0361	3.29	5061	506.1
	39	30	3	0.0841	3.29	5061	506.1
	40	30	3	0.0841	3.29	5061	506.1
	41	30	3	0.0841	3.29	5061	506.1
	42	29	2.9	0.1521	3.29	5079	507.9
	43	28	2.8	0.2401	3.29	5079	507.9
	44	29	2.9	0.1521	3.29	5079	507.9
	45	27	2.7	0.3481	3.29	5104	510.4
	46	30	3	0.0841	3.29	5104	510.4
	47	29	2.9	0.1521	3.29	5099	509.9
	48	32	3.2	0.0081	3.29	5099	509.9
	49	31	3.1	0.0361	3.29	5099	509.9
	50	31	3.1	0.0361	3.29	5099	509.9
	51	30	3	0.0841	3.29	5103	510.3
	52	30	3	0.0841	3.29	5103	510.3
	53	30	3	0.0841	3.29	5066	506.6
	54	29	2.9	0.1521	3.29	5066	506.6
	55	31	3.1	0.0361	3.29	5066	506.6
	56	28	2.8	0.2401	3.29	5066	506.6
	57	25	2.5	0.6241	3.29	5090	509
	58	29	2.9	0.1521	3.29	5090	509
	59	28	2.8	0.2401	3.29	5088	508.8
	60	29	2.9	0.1521	3.29	5088	508.8
	61	30	3	0.0841	3.29	5088	508.8
	62	30	3	0.0841	3.29	5116	511.6
	63	29	2.9	0.1521	3.29	5116	511.6
	64	27	2.7	0.3481	3.29	5116	511.6
	65	27	2.7	0.3481	3.29	5116	511.6
	66	28	2.8	0.2401	3.29	5116	511.6
	67	29	2.9	0.1521	3.29	5116	511.6
	68	29	2.9	0.1521	3.29	5116	511.6
	69	29	2.9	0.1521	3.29	5116	511.6
	70	29	2.9	0.1521	3.29	5116	511.6
	71	27	2.7	0.3481	3.29	5116	511.6
	72	28	2.8	0.2401	3.29	5116	511.6
	73	23	2.3	0.9801	3.29	5116	511.6
	74	14	1.4	3.5721	3.29	5116	511.6
	75	11	1.1	4.7961	3.29	5116	511.6
	76	7	0.7	6.7081	3.29	5116	511.6
	77	6	0.6	7.2361	3.29	5116	511.6
	78	10	1	5.2441	3.29	5116	511.6
	79	16	1.6	2.8561	3.29	5116	511.6
	80	21	2.1	1.4161	3.29	5116	511.6
	81	30	3	0.0841	3.29	5116	511.6
	82	30	3	0.0841	3.29	5116	511.6
	83	35	3.5	0.0441	3.29	5116	511.6
	84	45	4.5	1.4641	3.29	5116	511.6
	85	46	4.6	1.7161	3.29	5116	511.6
	86	45	4.5	1.4641	3.29	5116	511.6
	87	36	3.6	0.0961	3.29	5116	511.6
	88	36	3.6	0.0961	3.29	5116	511.6
	89	49	4.9	2.5921	3.29	5116	511.6
	90	49	4.9	2.5921	3.29	5116	511.6
	91	47	4.7	1.9881	3.29	5116	511.6
	92	43	4.3	1.0201	3.29	5116	511.6
	93	42	4.2	0.8281	3.29	5116	511.6
	94	43	4.3	1.0201	3.29	5116	511.6
	95	48	4.8	2.2801	3.29	5116	511.6
	96	44	4.4	1.2321	3.29	5116	511.6
	97	41	4.1	0.6561	3.29	5116	511.6
	98	45	4.5	1.4641	3.29	5116	511.6
	99	44	4.4	1.2321	3.29	5116	511.6
	100	45	4.5	1.4641	3.29	5116	511.6
	101	45	4.5	1.4641	3.29	5116	511.6
	102	42	4.2	0.8281	3.29	5116	511.6
	103	39	3.9	0.3721	3.29	5116	511.6
	104	42	4.2	0.8281	3.29	5116	511.6
	105	46	4.6	1.7161	3.29	5116	511.6
	106	43	4.3	1.0201	3.29	5116	511.6
	107	41	4.1	0.6561	3.29	5116	511.6
	108	43	4.3	1.0201	3.29	5116	511.6
	109	43	4.3	1.0201	3.29	5133	513.3
	110	42	4.2	0.8281	3.29	5148	514.8
	111	45	4.5	1.4641	3.29	5113	511.3
	112	43	4.3	1.0201	3.29	5113	511.3
	113	42	4.2	0.8281	3.29	5106	510.6
	114	43	4.3	1.0201	3.29	5106	510.6
	115	44	4.4	1.2321	3.29	5106	510.6
	116	44	4.4	1.2321	3.29	5102	510.2
	117	43	4.3	1.0201	3.29	5095	509.5
	118	41	4.1	0.6561	3.29	5091	509.1
	119	42	4.2	0.8281	3.29	5090	509
	120	42	4.2	0.8281	3.29	5090	509
	121	42	4.2	0.8281	3.29	5090	509
	122	42	4.2	0.8281	3.29	5091	509.1
	123	42	4.2	0.8281	3.29	5085	508.5
	124	41	4.1	0.6561	3.29	5092	509.2
	125	41	4.1	0.6561	3.29	5108	510.8
	126	42	4.2	0.8281	3.29	5128	512.8
	127	42	4.2	0.8281	3.29	5128	512.8
	128	41	4.1	0.6561	3.29	5168	516.8
	129	33	3.3	0.0001	3.29	5168	516.8
	130	28	2.8	0.2401	3.29	5151	515.1
	131	18	1.8	2.2201	3.29	5134	513.4
	132	12	1.2	4.3681	3.29	5134	513.4
	133	8	0.8	6.2001	3.29	5100	510
	134	3	0.3	8.9401	3.29	5122	512.2
	135	3	0.3	8.9401	3.29	5123	512.3
	136	5	0.5	7.7841	3.29	5123	512.3
	137	14	1.4	3.5721	3.29	5135	513.5
	138	17	1.7	2.5281	3.29	5090	509
	139	27	2.7	0.3481	3.29	5113	511.3
	140	38	3.8	0.2601	3.29	5137	513.7
	141	31	3.1	0.0361	3.29	5156	515.6
	142	31	3.1	0.0361	3.29	5156	515.6
	143	28	2.8	0.2401	3.29	5137	513.7
	144	31	3.1	0.0361	3.29	5137	513.7
	145	34	3.4	0.0121	3.29	5123	512.3
	146	38	3.8	0.2601	3.29	5123	512.3
	147	31	3.1	0.0361	3.29	5117	511.7
	148	27	2.7	0.3481	3.29	5108	510.8
	149	28	2.8	0.2401	3.29	5108	510.8
	150	32	3.2	0.0081	3.29	5147	514.7
	151	32	3.2	0.0081	3.29	5160	516
	152	30	3	0.0841	3.29	5160	516
	153	29	2.9	0.1521	3.29	5165	516.5
	154	26	2.6	0.4761	3.29	5178	517.8
	155	30	3	0.0841	3.29	5168	516.8
	156	30	3	0.0841	3.29	5182	518.2
	157	31	3.1	0.0361	3.29	5163	516.3
	158	29	2.9	0.1521	3.29	5142	514.2
	159	28	2.8	0.2401	3.29	5128	512.8
	160	31	3.1	0.0361	3.29	5146	514.6
	161	31	3.1	0.0361	3.29	5146	514.6
	162	29	2.9	0.1521	3.29	5133	513.3
	163	29	2.9	0.1521	3.29	5102	510.2
	164	31	3.1	0.0361	3.29	5108	510.8
	165	29	2.9	0.1521	3.29	5156	515.6
	166	29	2.9	0.1521	3.29	5167	516.7
	167	29	2.9	0.1521	3.29	5131	513.1
	168	28	2.8	0.2401	3.29	5093	509.3
	169	28	2.8	0.2401	3.29	5113	511.3
	170	28	2.8	0.2401	3.29	5113	511.3
	171	28	2.8	0.2401	3.29	5113	511.3
	172	29	2.9	0.1521	3.29	5082	508.2
	173	29	2.9	0.1521	3.29	5078	507.8
	174	27	2.7	0.3481	3.29	5061	506.1
	175	27	2.7	0.3481	3.29	5056	505.6
	176	29	2.9	0.1521	3.29	5056	505.6
	177	28	2.8	0.2401	3.29	5074	507.4
	178	30	3	0.0841	3.29	5082	508.2
	179	28	2.8	0.2401	3.29	5076	507.6
	180	27	2.7	0.3481	3.29	5066	506.6
	181	29	2.9	0.1521	3.29	5066	506.6
	182	29	2.9	0.1521	3.29	5093	509.3
	183	30	3	0.0841	3.29	5126	512.6
	184	29	2.9	0.1521	3.29	5147	514.7
	185	23	2.3	0.9801	3.29	5158	515.8
	186	15	1.5	3.2041	3.29	5158	515.8
	187	9	0.9	5.7121	3.29	5154	515.4
	188	9	0.9	5.7121	3.29	5145	514.5
	189	5	0.5	7.7841	3.29	5137	513.7
	190	8	0.8	6.2001	3.29	5134	513.4
	191	16	1.6	2.8561	3.29	5131	513.1
	192	20	2	1.6641	3.29	5115	511.5
	193	26	2.6	0.4761	3.29	5115	511.5
	194	36	3.6	0.0961	3.29	5142	514.2
	195	44	4.4	1.2321	3.29	5164	516.4
	196	44	4.4	1.2321	3.29	5164	516.4
	197	46	4.6	1.7161	3.29	5153	515.3
	198	46	4.6	1.7161	3.29	5157	515.7
	199	38	3.8	0.2601	3.29	5168	516.8
	200	41	4.1	0.6561	3.29	5144	514.4
	201	41	4.1	0.6561	3.29	5096	509.6
	202	50	5	2.9241	3.29	5110	511
	203	46	4.6	1.7161	3.29	5110	511
	204	43	4.3	1.0201	3.29	5074	507.4
	205	43	4.3	1.0201	3.29	5093	509.3
	206	46	4.6	1.7161	3.29	5093	509.3
	207	46	4.6	1.7161	3.29	5130	513
	208	44	4.4	1.2321	3.29	5130	513
	209	40	4	0.5041	3.29	5133	513.3
	210	40	4	0.5041	3.29	5096	509.6
	211	43	4.3	1.0201	3.29	5113	511.3
	212	44	4.4	1.2321	3.29	5107	510.7
	213	44	4.4	1.2321	3.29	5086	508.6
	214	42	4.2	0.8281	3.29	5088	508.8
	215	41	4.1	0.6561	3.29	5088	508.8
	216	42	4.2	0.8281	3.29	5080	508
	217	45	4.5	1.4641	3.29	5055	505.5
	218	44	4.4	1.2321	3.29	5073	507.3
	219	39	3.9	0.3721	3.29	5074	507.4
	220	39	3.9	0.3721	3.29	5071	507.1
	221	42	4.2	0.8281	3.29	5063	506.3
	222	45	4.5	1.4641	3.29	5053	505.3
	223	45	4.5	1.4641	3.29	5061	506.1
	224	46	4.6	1.7161	3.29	5081	508.1
	225	40	4	0.5041	3.29	5081	508.1
	226	43	4.3	1.0201	3.29	5080	508
	227	43	4.3	1.0201	3.29	5079	507.9
	228	44	4.4	1.2321	3.29	5068	506.8
	229	43	4.3	1.0201	3.29	5073	507.3
	230	43	4.3	1.0201	3.29	5071	507.1
	231	40	4	0.5041	3.29	5083	508.3
	232	43	4.3	1.0201	3.29	5102	510.2
	233	45	4.5	1.4641	3.29	5095	509.5
	234	42	4.2	0.8281	3.29	5082	508.2
	235	41	4.1	0.6561	3.29	5091	509.1
	236	40	4	0.5041	3.29	5091	509.1
	237	41	4.1	0.6561	3.29	5115	511.5
	238	41	4.1	0.6561	3.29	5136	513.6
	239	42	4.2	0.8281	3.29	5158	515.8
	240	38	3.8	0.2601	3.29	5158	515.8
	241	32	3.2	0.0081	3.29	5140	514
	242	32	3.2	0.0081	3.29	5144	514.4
	243	23	2.3	0.9801	3.29	5143	514.3
	244	16	1.6	2.8561	3.29	5135	513.5
	245	7	0.7	6.7081	3.29	5131	513.1
	246	2	0.2	9.5481	3.29	5137	513.7
	247	2	0.2	9.5481	3.29	5120	512
	248	5	0.5	7.7841	3.29	5127	512.7
	249	9	0.9	5.7121	3.29	5127	512.7
	250	18	1.8	2.2201	3.29	5142	514.2
	251	26	2.6	0.4761	3.29	5193	519.3
	252	38	3.8	0.2601	3.29	5190	519
	253	38	3.8	0.2601	3.29	5165	516.5
	254	33	3.3	0.0001	3.29	5135	513.5
	255	24	2.4	0.7921	3.29	5150	515
	256	31	3.1	0.0361	3.29	5184	518.4
	257	35	3.5	0.0441	3.29	5174	517.4
	258	35	3.5	0.0441	3.29	5142	514.2
	259	32	3.2	0.0081	3.29	5091	509.1
	260	32	3.2	0.0081	3.29	5091	509.1
	261	29	2.9	0.1521	3.29	5105	510.5
	262	29	2.9	0.1521	3.29	5157	515.7
	263	30	3	0.0841	3.29	5154	515.4
	264	30	3	0.0841	3.29	5154	515.4
	265	27	2.7	0.3481	3.29	5113	511.3
	266	27	2.7	0.3481	3.29	5088	508.8
	267	32	3.2	0.0081	3.29	5105	510.5
	268	30	3	0.0841	3.29	5137	513.7
	269	30	3	0.0841	3.29	5119	511.9
	270	30	3	0.0841	3.29	5094	509.4
	271	30	3	0.0841	3.29	5071	507.1
	272	30	3	0.0841	3.29	5071	507.1
	273	29	2.9	0.1521	3.29	5068	506.8
	274	29	2.9	0.1521	3.29	5103	510.3
	275	31	3.1	0.0361	3.29	5151	515.1
	276	30	3	0.0841	3.29	5131	513.1
	277	29	2.9	0.1521	3.29	5110	511
	278	30	3	0.0841	3.29	5102	510.2
	279	30	3	0.0841	3.29	5104	510.4
	280	28	2.8	0.2401	3.29	5153	515.3
	281	28	2.8	0.2401	3.29	5153	515.3
	282	28	2.8	0.2401	3.29	5142	514.2
	283	29	2.9	0.1521	3.29	5142	514.2
	284	29	2.9	0.1521	3.29	5128	512.8
	285	30	3	0.0841	3.29	5119	511.9
	286	29	2.9	0.1521	3.29	5118	511.8
	287	28	2.8	0.2401	3.29	5120	512
	288	29	2.9	0.1521	3.29	5120	512
	289	29	2.9	0.1521	3.29	5104	510.4
	290	29	2.9	0.1521	3.29	5106	510.6
	291	29	2.9	0.1521	3.29	5133	513.3
	292	29	2.9	0.1521	3.29	5148	514.8
	293	29	2.9	0.1521	3.29	5148	514.8
	294	29	2.9	0.1521	3.29	5125	512.5
	295	29	2.9	0.1521	3.29	5114	511.4
	296	28	2.8	0.2401	3.29	5108	510.8
	297	23	2.3	0.9801	3.29	5095	509.5
	298	14	1.4	3.5721	3.29	5076	507.6
	299	11	1.1	4.7961	3.29	5084	508.4
	300	7	0.7	6.7081	3.29	5061	506.1
	301	7	0.7	6.7081	3.29	5057	505.7
	302	8	0.8	6.2001	3.29	5057	505.7
	303	14	1.4	3.5721	3.29	5072	507.2
	304	14	1.4	3.5721	3.29	5096	509.6
	305	23	2.3	0.9801	3.29	5093	509.3
	306	35	3.5	0.0441	3.29	5096	509.6
	307	42	4.2	0.8281	3.29	5093	509.3
	308	50	5	2.9241	3.29	5102	510.2
	309	45	4.5	1.4641	3.29	5103	510.3
	310	45	4.5	1.4641	3.29	5108	510.8
	311	37	3.7	0.1681	3.29	5088	508.8
	312	42	4.2	0.8281	3.29	5088	508.8
	313	46	4.6	1.7161	3.29	5105	510.5
	314	47	4.7	1.9881	3.29	5111	511.1
	315	47	4.7	1.9881	3.29	5131	513.1
	316	39	3.9	0.3721	3.29	5126	512.6
	317	46	4.6	1.7161	3.29	5123	512.3
	318	48	4.8	2.2801	3.29	5145	514.5
	319	48	4.8	2.2801	3.29	5167	516.7
	320	44	4.4	1.2321	3.29	5173	517.3
	321	44	4.4	1.2321	3.29	5164	516.4
	322	45	4.5	1.4641	3.29	5148	514.8
	323	45	4.5	1.4641	3.29	5140	514
	324	44	4.4	1.2321	3.29	5128	512.8
	325	45	4.5	1.4641	3.29	5122	512.2
	326	40	4	0.5041	3.29	5122	512.2
	327	41	4.1	0.6561	3.29	5115	511.5
	328	42	4.2	0.8281	3.29	5115	511.5
	329	43	4.3	1.0201	3.29	5129	512.9
	330	43	4.3	1.0201	3.29	5134	513.4
	331	44	4.4	1.2321	3.29	5127	512.7
	332	41	4.1	0.6561	3.29	5124	512.4
	333	43	4.3	1.0201	3.29	5137	513.7
	334	44	4.4	1.2321	3.29	5137	513.7
	335	43	4.3	1.0201	3.29	5136	513.6
	336	43	4.3	1.0201	3.29	5163	516.3
	337	40	4	0.5041	3.29	5150	515
	338	42	4.2	0.8281	3.29	5154	515.4
	339	45	4.5	1.4641	3.29	5163	516.3
	340	44	4.4	1.2321	3.29	5171	517.1
	341	44	4.4	1.2321	3.29	5173	517.3
	342	42	4.2	0.8281	3.29	5173	517.3
	343	43	4.3	1.0201	3.29	5171	517.1
	344	43	4.3	1.0201	3.29	5175	517.5
	345	43	4.3	1.0201	3.29	5186	518.6
	346	43	4.3	1.0201	3.29	5209	520.9
	347	41	4.1	0.6561	3.29	5203	520.3
	348	41	4.1	0.6561	3.29	5193	519.3
	349	41	4.1	0.6561	3.29	5166	516.6
	350	41	4.1	0.6561	3.29	5160	516
	351	42	4.2	0.8281	3.29	5160	516
	352	42	4.2	0.8281	3.29	5121	512.1
	353	38	3.8	0.2601	3.29	5103	510.3
	354	30	3	0.0841	3.29	5097	509.7
	355	22	2.2	1.1881	3.29	5094	509.4
	356	12	1.2	4.3681	3.29	5078	507.8
	357	6	0.6	7.2361	3.29	5088	508.8
	358	2	0.2	9.5481	3.29	5088	508.8
	359	6	0.6	7.2361	3.29	5096	509.6
	360	6	0.6	7.2361	3.29	5103	510.3
	361	7	0.7	6.7081	3.29	5116	511.6
	362	19	1.9	1.9321	3.29	5129	512.9
	363	28	2.8	0.2401	3.29	5122	512.2
	364	38	3.8	0.2601	3.29	5133	513.3
	365	32	3.2	0.0081	3.29	5171	517.1
	366	32	3.2	0.0081	3.29	5171	517.1
	367	26	2.6	0.4761	3.29	5160	516
	368	31	3.1	0.0361	3.29	5156	515.6
	369	32	3.2	0.0081	3.29	5147	514.7
	370	38	3.8	0.2601	3.29	5156	515.6
	371	31	3.1	0.0361	3.29	5167	516.7
	372	26	2.6	0.4761	3.29	5155	515.5
	373	26	2.6	0.4761	3.29	5180	518
	374	29	2.9	0.1521	3.29	5171	517.1
	375	31	3.1	0.0361	3.29	5150	515
	376	28	2.8	0.2401	3.29	5136	513.6
	377	29	2.9	0.1521	3.29	5136	513.6
	378	27	2.7	0.3481	3.29	5099	509.9
	379	27	2.7	0.3481	3.29	5101	510.1
	380	30	3	0.0841	3.29	5098	509.8
	381	29	2.9	0.1521	3.29	5065	506.5
	382	30	3	0.0841	3.29	5065	506.5
	383	30	3	0.0841	3.29	5062	506.2
	384	28	2.8	0.2401	3.29	5062	506.2
	385	32	3.2	0.0081	3.29	5067	506.7
	386	29	2.9	0.1521	3.29	5065	506.5
	387	30	3	0.0841	3.29	5051	505.1
	388	30	3	0.0841	3.29	5046	504.6
	389	29	2.9	0.1521	3.29	5054	505.4
	390	32	3.2	0.0081	3.29	5069	506.9
	391	32	3.2	0.0081	3.29	5069	506.9
	392	29	2.9	0.1521	3.29	5065	506.5
	393	29	2.9	0.1521	3.29	5049	504.9
	394	28	2.8	0.2401	3.29	5055	505.5
	395	28	2.8	0.2401	3.29	5063	506.3
	396	28	2.8	0.2401	3.29	5071	507.1
	397	30	3	0.0841	3.29	5068	506.8
	398	29	2.9	0.1521	3.29	5050	505
	399	29	2.9	0.1521	3.29	5057	505.7
	400	29	2.9	0.1521	3.29	5064	506.4
	401	29	2.9	0.1521	3.29	5064	506.4
	402	28	2.8	0.2401	3.29	5081	508.1
	403	29	2.9	0.1521	3.29	5088	508.8
	404	31	3.1	0.0361	3.29	5073	507.3
	405	29	2.9	0.1521	3.29	5073	507.3
	406	29	2.9	0.1521	3.29	5064	506.4
	407	29	2.9	0.1521	3.29	5068	506.8
	408	29	2.9	0.1521	3.29	5074	507.4
	409	22	2.2	1.1881	3.29	5074	507.4
	410	14	1.4	3.5721	3.29	5061	506.1
	411	9	0.9	5.7121	3.29	5066	506.6
	412	9	0.9	5.7121	3.29	5061	506.1
	413	7	0.7	6.7081	3.29	5067	506.7
	414	8	0.8	6.2001	3.29	5066	506.6
	415	15	1.5	3.2041	3.29	5076	507.6
	416	22	2.2	1.1881	3.29	5077	507.7
	417	26	2.6	0.4761	3.29	5076	507.6
	418	35	3.5	0.0441	3.29	5090	509
	419	43	4.3	1.0201	3.29	5090	509
	420	47	4.7	1.9881	3.29	5110	511
	421	47	4.7	1.9881	3.29	5110	511
	422	42	4.2	0.8281	3.29	5110	511
	423	39	3.9	0.3721	3.29	5110	511
	424	41	4.1	0.6561	3.29	5133	513.3
	425	49	4.9	2.5921	3.29	5163	516.3
	426	45	4.5	1.4641	3.29	5160	516
	427	45	4.5	1.4641	3.29	5162	516.2
	428	45	4.5	1.4641	3.29	5188	518.8
	429	42	4.2	0.8281	3.29	5167	516.7
	430	43	4.3	1.0201	3.29	5167	516.7
	431	49	4.9	2.5921	3.29	5170	517
	432	49	4.9	2.5921	3.29	5167	516.7
	433	44	4.4	1.2321	3.29	5131	513.1
	434	43	4.3	1.0201	3.29	5131	513.1
	435	46	4.6	1.7161	3.29	5106	510.6
	436	46	4.6	1.7161	3.29	5077	507.7
	437	45	4.5	1.4641	3.29	5073	507.3
	438	40	4	0.5041	3.29	5074	507.4
	439	41	4.1	0.6561	3.29	5074	507.4
	440	43	4.3	1.0201	3.29	5074	507.4
	441	45	4.5	1.4641	3.29	5065	506.5
	442	43	4.3	1.0201	3.29	5052	505.2
	443	40	4	0.5041	3.29	5049	504.9
	444	42	4.2	0.8281	3.29	5060	506
	445	42	4.2	0.8281	3.29	5067	506.7
	446	42	4.2	0.8281	3.29	5066	506.6
	447	44	4.4	1.2321	3.29	5067	506.7
	448	43	4.3	1.0201	3.29	5061	506.1
	449	40	4	0.5041	3.29	5061	506.1
	450	40	4	0.5041	3.29	5078	507.8
	451	43	4.3	1.0201	3.29	5084	508.4
	452	44	4.4	1.2321	3.29	5088	508.8
	453	44	4.4	1.2321	3.29	5094	509.4
	454	42	4.2	0.8281	3.29	5115	511.5
	455	41	4.1	0.6561	3.29	5131	513.1
	456	44	4.4	1.2321	3.29	5159	515.9
	457	43	4.3	1.0201	3.29	5174	517.4
	458	42	4.2	0.8281	3.29	5178	517.8
	459	42	4.2	0.8281	3.29	5177	517.7
	460	41	4.1	0.6561	3.29	5182	518.2
	461	41	4.1	0.6561	3.29	5156	515.6
	462	41	4.1	0.6561	3.29	5154	515.4
	463	43	4.3	1.0201	3.29	5156	515.6
	464	38	3.8	0.2601	3.29	5156	515.6
	465	32	3.2	0.0081	3.29	5101	510.1
	466	32	3.2	0.0081	3.29	5092	509.2
	467	22	2.2	1.1881	3.29	5092	509.2
	468	14	1.4	3.5721	3.29	5112	511.2
	469	6	0.6	7.2361	3.29	5120	512
	470	4	0.4	8.3521	3.29	5107	510.7
	471	4	0.4	8.3521	3.29	5092	509.2
	472	4	0.4	8.3521	3.29	5084	508.4
	473	10	1	5.2441	3.29	5080	508
	474	16	1.6	2.8561	3.29	5106	510.6
	475	27	2.7	0.3481	3.29	5109	510.9
	476	38	3.8	0.2601	3.29	5102	510.2
	477	39	3.9	0.3721	3.29	5105	510.5
	478	33	3.3	0.0001	3.29	5105	510.5
	479	26	2.6	0.4761	3.29	5133	513.3
	480	31	3.1	0.0361	3.29	5134	513.4
	481	31	3.1	0.0361	3.29	5134	513.4
	482	38	3.8	0.2601	3.29	5153	515.3
	483	32	3.2	0.0081	3.29	5128	512.8
	484	32	3.2	0.0081	3.29	5109	510.9
	485	28	2.8	0.2401	3.29	5109	510.9
	486	31	3.1	0.0361	3.29	5114	511.4
	487	33	3.3	0.0001	3.29	5114	511.4
	488	28	2.8	0.2401	3.29	5062	506.2
	489	28	2.8	0.2401	3.29	5062	506.2
	490	27	2.7	0.3481	3.29	5058	505.8
	491	30	3	0.0841	3.29	5056	505.6
	492	29	2.9	0.1521	3.29	5073	507.3
	493	31	3.1	0.0361	3.29	5071	507.1
	494	31	3.1	0.0361	3.29	5079	507.9
	495	31	3.1	0.0361	3.29	5061	506.1
	496	31	3.1	0.0361	3.29	5062	506.2
	497	29	2.9	0.1521	3.29	5068	506.8
	498	29	2.9	0.1521	3.29	5076	507.6
	499	27	2.7	0.3481	3.29	5093	509.3
	500	30	3	0.0841	3.29	5093	509.3
	501	30	3	0.0841	3.29	5082	508.2
	502	29	2.9	0.1521	3.29	5081	508.1
	503	28	2.8	0.2401	3.29	5082	508.2
	504	29	2.9	0.1521	3.29	5101	510.1
	505	29	2.9	0.1521	3.29	5117	511.7
	506	28	2.8	0.2401	3.29	5128	512.8
	507	27	2.7	0.3481	3.29	5120	512
	508	31	3.1	0.0361	3.29	5120	512
	509	29	2.9	0.1521	3.29	5130	513
	510	29	2.9	0.1521	3.29	5159	515.9
	511	29	2.9	0.1521	3.29	5179	517.9
	512	26	2.6	0.4761	3.29	5183	518.3
	513	31	3.1	0.0361	3.29	5169	516.9
	514	31	3.1	0.0361	3.29	5156	515.6
	515	31	3.1	0.0361	3.29	5160	516
	516	29	2.9	0.1521	3.29	5179	517.9
	517	31	3.1	0.0361	3.29	5168	516.8
	518	31	3.1	0.0361	3.29	5131	513.1
	519	28	2.8	0.2401	3.29	5111	511.1
	520	28	2.8	0.2401	3.29	5102	510.2
	521	21	2.1	1.4161	3.29	5140	514
	522	13	1.3	3.9601	3.29	5140	514
	523	8	0.8	6.2001	3.29	5142	514.2
	524	6	0.6	7.2361	3.29	5133	513.3
	525	6	0.6	7.2361	3.29	5116	511.6
	526	13	1.3	3.9601	3.29	5091	509.1
	527	14	1.4	3.5721	3.29	5071	507.1
	528	23	2.3	0.9801	3.29	5090	509
	529	33	3.3	0.0001	3.29	5079	507.9
	530	33	3.3	0.0001	3.29	5064	506.4
	531	37	3.7	0.1681	3.29	5078	507.8
	532	49	4.9	2.5921	3.29	5103	510.3
	533	45	4.5	1.4641	3.29	5158	515.8
	534	35	3.5	0.0441	3.29	5158	515.8
	535	35	3.5	0.0441	3.29	5183	518.3
	536	41	4.1	0.6561	3.29	5185	518.5
	537	48	4.8	2.2801	3.29	5173	517.3
	538	45	4.5	1.4641	3.29	5189	518.9
	539	44	4.4	1.2321	3.29	5191	519.1
	540	43	4.3	1.0201	3.29	5186	518.6
	541	43	4.3	1.0201	3.29	5186	518.6
	542	44	4.4	1.2321	3.29	5187	518.7
	543	49	4.9	2.5921	3.29	5180	518
	544	49	4.9	2.5921	3.29	5163	516.3
	545	44	4.4	1.2321	3.29	5134	513.4
	546	43	4.3	1.0201	3.29	5128	512.8
	547	43	4.3	1.0201	3.29	5158	515.8
	548	46	4.6	1.7161	3.29	5177	517.7
	549	44	4.4	1.2321	3.29	5149	514.9
	550	41	4.1	0.6561	3.29	5149	514.9
	551	42	4.2	0.8281	3.29	5140	514
	552	46	4.6	1.7161	3.29	5142	514.2
	553	46	4.6	1.7161	3.29	5149	514.9
	554	44	4.4	1.2321	3.29	5140	514
	555	42	4.2	0.8281	3.29	5140	514
	556	41	4.1	0.6561	3.29	5120	512
	557	41	4.1	0.6561	3.29	5110	511
	558	45	4.5	1.4641	3.29	5097	509.7
	559	43	4.3	1.0201	3.29	5096	509.6
	560	44	4.4	1.2321	3.29	5096	509.6
	561	42	4.2	0.8281	3.29	5092	509.2
	562	43	4.3	1.0201	3.29	5083	508.3
	563	44	4.4	1.2321	3.29	5078	507.8
	564	43	4.3	1.0201	3.29	5086	508.6
	565	43	4.3	1.0201	3.29	5098	509.8
	566	41	4.1	0.6561	3.29	5118	511.8
	567	43	4.3	1.0201	3.29	5118	511.8
	568	43	4.3	1.0201	3.29	5111	511.1
	569	43	4.3	1.0201	3.29	5111	511.1
	570	42	4.2	0.8281	3.29	5118	511.8
	571	41	4.1	0.6561	3.29	5113	511.3
	572	39	3.9	0.3721	3.29	5106	510.6
	573	43	4.3	1.0201	3.29	5086	508.6
	574	42	4.2	0.8281	3.29	5086	508.6
	575	42	4.2	0.8281	3.29	5071	507.1
	576	38	3.8	0.2601	3.29	5064	506.4
	577	31	3.1	0.0361	3.29	5064	506.4
	578	31	3.1	0.0361	3.29	5074	507.4
	579	14	1.4	3.5721	3.29	5087	508.7
	580	10	1	5.2441	3.29	5087	508.7
	581	10	1	5.2441	3.29	5087	508.7
	582	1	0.1	10.1761	3.29	5071	507.1
	583	2	0.2	9.5481	3.29	5066	506.6
	584	8	0.8	6.2001	3.29	5079	507.9
	585	22	2.2	1.1881	3.29	5081	508.1
	586	29	2.9	0.1521	3.29	5101	510.1
	587	32	3.2	0.0081	3.29	5118	511.8
	588	38	3.8	0.2601	3.29	5136	513.6
	589	31	3.1	0.0361	3.29	5167	516.7
	590	26	2.6	0.4761	3.29	5184	518.4
	591	26	2.6	0.4761	3.29	5188	518.8
	592	30	3	0.0841	3.29	5164	516.4
	593	35	3.5	0.0441	3.29	5157	515.7
	594	35	3.5	0.0441	3.29	5151	515.1
	595	32	3.2	0.0081	3.29	5151	515.1
	596	25	2.5	0.6241	3.29	5145	514.5
	597	29	2.9	0.1521	3.29	5147	514.7
	598	31	3.1	0.0361	3.29	5147	514.7
	599	27	2.7	0.3481	3.29	5137	513.7
	600	27	2.7	0.3481	3.29	5137	513.7
	601	27	2.7	0.3481	3.29	5086	508.6
	602	28	2.8	0.2401	3.29	5120	512
	603	29	2.9	0.1521	3.29	5128	512.8
	604	29	2.9	0.1521	3.29	5150	515
	605	29	2.9	0.1521	3.29	5123	512.3
	606	29	2.9	0.1521	3.29	5092	509.2
	607	29	2.9	0.1521	3.29	5129	512.9
	608	29	2.9	0.1521	3.29	5151	515.1
	609	30	3	0.0841	3.29	5151	515.1
	610	30	3	0.0841	3.29	5141	514.1
	611	29	2.9	0.1521	3.29	5108	510.8
	612	29	2.9	0.1521	3.29	5101	510.1
	613	29	2.9	0.1521	3.29	5111	511.1
	614	31	3.1	0.0361	3.29	5109	510.9
	615	29	2.9	0.1521	3.29	5097	509.7
	616	29	2.9	0.1521	3.29	5076	507.6
	617	29	2.9	0.1521	3.29	5069	506.9
	618	27	2.7	0.3481	3.29	5071	507.1
	619	28	2.8	0.2401	3.29	5071	507.1
	620	28	2.8	0.2401	3.29	5079	507.9
	621	29	2.9	0.1521	3.29	5095	509.5
	622	29	2.9	0.1521	3.29	5100	510
	623	30	3	0.0841	3.29	5107	510.7
	624	28	2.8	0.2401	3.29	5081	508.1
	625	29	2.9	0.1521	3.29	5096	509.6
	626	29	2.9	0.1521	3.29	5083	508.3
	627	29	2.9	0.1521	3.29	5082	508.2
	628	29	2.9	0.1521	3.29	5079	507.9
	629	29	2.9	0.1521	3.29	5079	507.9
	630	27	2.7	0.3481	3.29	5085	508.5
	631	29	2.9	0.1521	3.29	5092	509.2
	632	24	2.4	0.7921	3.29	5098	509.8
	633	15	1.5	3.2041	3.29	5122	512.2
	634	15	1.5	3.2041	3.29	5109	510.9
	635	8	0.8	6.2001	3.29	5112	511.2
	636	9	0.9	5.7121	3.29	5108	510.8
	637	7	0.7	6.7081	3.29	5108	510.8
	638	13	1.3	3.9601	3.29	5132	513.2
	639	16	1.6	2.8561	3.29	5111	511.1
	640	24	2.4	0.7921	3.29	5124	512.4
	641	35	3.5	0.0441	3.29	5124	512.4
	642	35	3.5	0.0441	3.29	5111	511.1
	643	42	4.2	0.8281	3.29	5145	514.5
	644	49	4.9	2.5921	3.29	5173	517.3
	645	45	4.5	1.4641	3.29	5189	518.9
	646	37	3.7	0.1681	3.29	5189	518.9
	647	41	4.1	0.6561	3.29	5194	519.4
	648	48	4.8	2.2801	3.29	5201	520.1
	649	45	4.5	1.4641	3.29	5185	518.5
	650	45	4.5	1.4641	3.29	5158	515.8
	651	44	4.4	1.2321	3.29	5127	512.7
	652	43	4.3	1.0201	3.29	5071	507.1
	653	43	4.3	1.0201	3.29	5071	507.1
	654	48	4.8	2.2801	3.29	5073	507.3
	655	48	4.8	2.2801	3.29	5075	507.5
	656	44	4.4	1.2321	3.29	5074	507.4
	657	43	4.3	1.0201	3.29	5074	507.4
	658	43	4.3	1.0201	3.29	5071	507.1
	659	46	4.6	1.7161	3.29	5089	508.9
	660	46	4.6	1.7161	3.29	5082	508.2
	661	45	4.5	1.4641	3.29	5083	508.3
	662	42	4.2	0.8281	3.29	5085	508.5
	663	41	4.1	0.6561	3.29	5083	508.3
	664	43	4.3	1.0201	3.29	5090	509
	665	43	4.3	1.0201	3.29	5082	508.2
	666	44	4.4	1.2321	3.29	5074	507.4
	667	44	4.4	1.2321	3.29	5080	508
	668	42	4.2	0.8281	3.29	5080	508
	669	42	4.2	0.8281	3.29	5116	511.6
	670	43	4.3	1.0201	3.29	5116	511.6
	671	42	4.2	0.8281	3.29	5095	509.5
	672	44	4.4	1.2321	3.29	5080	508
	673	42	4.2	0.8281	3.29	5093	509.3
	674	43	4.3	1.0201	3.29	5119	511.9
	675	43	4.3	1.0201	3.29	5143	514.3
	676	43	4.3	1.0201	3.29	5166	516.6
	677	43	4.3	1.0201	3.29	5165	516.5
	678	42	4.2	0.8281	3.29	5161	516.1
	679	43	4.3	1.0201	3.29	5153	515.3
	680	42	4.2	0.8281	3.29	5163	516.3
	681	43	4.3	1.0201	3.29	5163	516.3
	682	40	4	0.5041	3.29	5180	518
	683	40	4	0.5041	3.29	5180	518
	684	41	4.1	0.6561	3.29	5146	514.6
	685	43	4.3	1.0201	3.29	5131	513.1
	686	41	4.1	0.6561	3.29	5156	515.6
	687	41	4.1	0.6561	3.29	5179	517.9
	688	38	3.8	0.2601	3.29	5217	521.7
	689	32	3.2	0.0081	3.29	5193	519.3
	690	21	2.1	1.4161	3.29	5169	516.9
	691	16	1.6	2.8561	3.29	5172	517.2
	692	16	1.6	2.8561	3.29	5193	519.3
	693	7	0.7	6.7081	3.29	5188	518.8
	694	2	0.2	9.5481	3.29	5188	518.8
	695	6	0.6	7.2361	3.29	5187	518.7
	696	20	2	1.6641	3.29	5174	517.4
	697	20	2	1.6641	3.29	5205	520.5
	698	27	2.7	0.3481	3.29	5244	524.4
	699	36	3.6	0.0961	3.29	5267	526.7
	700	36	3.6	0.0961	3.29	5267	526.7
	701	38	3.8	0.2601	3.29	5282	528.2
	702	30	3	0.0841	3.29	5268	526.8
	703	26	2.6	0.4761	3.29	5208	520.8
	704	32	3.2	0.0081	3.29	5219	521.9
	705	37	3.7	0.1681	3.29	5149	514.9
	706	32	3.2	0.0081	3.29	5109	510.9
	707	26	2.6	0.4761	3.29	5078	507.8
	708	28	2.8	0.2401	3.29	5065	506.5
	709	28	2.8	0.2401	3.29	5065	506.5
	710	33	3.3	0.0001	3.29	5068	506.8
	711	34	3.4	0.0121	3.29	5100	510
	712	31	3.1	0.0361	3.29	5121	512.1
	713	27	2.7	0.3481	3.29	5101	510.1
	714	27	2.7	0.3481	3.29	5080	508
	715	31	3.1	0.0361	3.29	5074	507.4
	716	32	3.2	0.0081	3.29	5122	512.2
	717	31	3.1	0.0361	3.29	5119	511.9
	718	31	3.1	0.0361	3.29	5129	512.9
	719	28	2.8	0.2401	3.29	5130	513
	720	30	3	0.0841	3.29	5130	513
	721	30	3	0.0841	3.29	5133	513.3
	722	31	3.1	0.0361	3.29	5133	513.3
	723	31	3.1	0.0361	3.29	5143	514.3
	724	29	2.9	0.1521	3.29	5159	515.9
	725	30	3	0.0841	3.29	5157	515.7
	726	30	3	0.0841	3.29	5158	515.8
	727	30	3	0.0841	3.29	5133	513.3
	728	27	2.7	0.3481	3.29	5170	517
	729	27	2.7	0.3481	3.29	5170	517
	730	27	2.7	0.3481	3.29	5193	519.3
	731	30	3	0.0841	3.29	5188	518.8
	732	28	2.8	0.2401	3.29	5167	516.7
	733	29	2.9	0.1521	3.29	5149	514.9
	734	29	2.9	0.1521	3.29	5120	512
	735	28	2.8	0.2401	3.29	5125	512.5
	736	28	2.8	0.2401	3.29	5113	511.3
	737	28	2.8	0.2401	3.29	5087	508.7
	738	29	2.9	0.1521	3.29	5068	506.8
	739	31	3.1	0.0361	3.29	5057	505.7
	740	30	3	0.0841	3.29	5057	505.7
	741	27	2.7	0.3481	3.29	5065	506.5
	742	27	2.7	0.3481	3.29	5071	507.1
	743	28	2.8	0.2401	3.29	5071	507.1
	744	23	2.3	0.9801	3.29	5066	506.6
	745	15	1.5	3.2041	3.29	5066	506.6
	746	9	0.9	5.7121	3.29	5066	506.6
	747	9	0.9	5.7121	3.29	5076	507.6
	748	7	0.7	6.7081	3.29	5088	508.8
	749	8	0.8	6.2001	3.29	5088	508.8
	750	13	1.3	3.9601	3.29	5070	507
	751	13	1.3	3.9601	3.29	5070	507
	752	22	2.2	1.1881	3.29	5082	508.2
	753	27	2.7	0.3481	3.29	5085	508.5
	754	36	3.6	0.0961	3.29	5111	511.1
	755	45	4.5	1.4641	3.29	5117	511.7
	756	46	4.6	1.7161	3.29	5160	516
	757	46	4.6	1.7161	3.29	5169	516.9
	758	43	4.3	1.0201	3.29	5188	518.8
	759	40	4	0.5041	3.29	5188	518.8
	760	40	4	0.5041	3.29	5144	514.4
	761	40	4	0.5041	3.29	5103	510.3
	762	40	4	0.5041	3.29	5080	508
	763	40	4	0.5041	3.29	5076	507.6
	764	40	4	0.5041	3.29	5052	505.2
	765	40	4	0.5041	3.29	5052	505.2
	766	40	4	0.5041	3.29	5070	507
	767	40	4	0.5041	3.29	5077	507.7
	768	40	4	0.5041	3.29	5066	506.6
	769	40	4	0.5041	3.29	5062	506.2
	770	45	4.5	1.4641	3.29	5069	506.9
	771	45	4.5	1.4641	3.29	5072	507.2
	772	45	4.5	1.4641	3.29	5072	507.2
	773	45	4.5	1.4641	3.29	5088	508.8
	774	41	4.1	0.6561	3.29	5107	510.7
	775	41	4.1	0.6561	3.29	5091	509.1
	776	42	4.2	0.8281	3.29	5121	512.1
	777	44	4.4	1.2321	3.29	5128	512.8
	778	43	4.3	1.0201	3.29	5128	512.8
	779	43	4.3	1.0201	3.29	5128	512.8
	780	41	4.1	0.6561	3.29	5132	513.2
	781	41	4.1	0.6561	3.29	5125	512.5
	782	44	4.4	1.2321	3.29	5125	512.5
	783	43	4.3	1.0201	3.29	5149	514.9
	784	43	4.3	1.0201	3.29	5171	517.1
	785	41	4.1	0.6561	3.29	5198	519.8
	786	43	4.3	1.0201	3.29	5173	517.3
	787	44	4.4	1.2321	3.29	5173	517.3
	788	45	4.5	1.4641	3.29	5163	516.3
	789	42	4.2	0.8281	3.29	5168	516.8
	790	42	4.2	0.8281	3.29	5168	516.8
	791	42	4.2	0.8281	3.29	5122	512.2
	792	43	4.3	1.0201	3.29	5122	512.2
	793	43	4.3	1.0201	3.29	5088	508.8
	794	43	4.3	1.0201	3.29	5074	507.4
	795	41	4.1	0.6561	3.29	5071	507.1
	796	41	4.1	0.6561	3.29	5064	506.4
	797	42	4.2	0.8281	3.29	5072	507.2
	798	42	4.2	0.8281	3.29	5076	507.6
	799	42	4.2	0.8281	3.29	5076	507.6
	800	37	3.7	0.1681	3.29	5074	507.4
	801		2629	951.92		5070	507
				mean square error	1.09	5078	507.8

## Sheet: #2
	#2 DXX11X173
	Serial Number	active power (initial)	active power (processing)	mean square error	active power average value	DC Bus Voltage (initial)	DC Bus Voltage (processing)
	Time interval/200mS			0.1V	V	0.1V	V
	1	26	2.6	0.0961	2.29	5133	513.3
	2	25	2.5	0.0441	2.29	5133	513.3
	3	25	2.5	0.0441	2.29	5133	513.3
	4	23	2.3	0.0001	2.29	5132	513.2
	5	23	2.3	0.0001	2.29	5127	512.7
	6	22	2.2	0.0081	2.29	5125	512.5
	7	22	2.2	0.0081	2.29	5131	513.1
	8	18	1.8	0.2401	2.29	5147	514.7
	9	15	1.5	0.6241	2.29	5156	515.6
	10	15	1.5	0.6241	2.29	5158	515.8
	11	13	1.3	0.9801	2.29	5157	515.7
	12	9	0.9	1.9321	2.29	5178	517.8
	13	6	0.6	2.8561	2.29	5178	517.8
	14	2	0.2	4.3681	2.29	5158	515.8
	15	3	0.3	3.9601	2.29	5187	518.7
	16	2	0.2	4.3681	2.29	5187	518.7
	17	2	0.2	4.3681	2.29	5190	519
	18	2	0.2	4.3681	2.29	5203	520.3
	19	2	0.2	4.3681	2.29	5203	520.3
	20	15	1.5	0.6241	2.29	5208	520.8
	21	10	1	1.6641	2.29	5211	521.1
	22	10	1	1.6641	2.29	5191	519.1
	23	10	1	1.6641	2.29	5188	518.8
	24	10	1	1.6641	2.29	5170	517
	25	28	2.8	0.2601	2.29	5171	517.1
	26	26	2.6	0.0961	2.29	5158	515.8
	27	26	2.6	0.0961	2.29	5132	513.2
	28	22	2.2	0.0081	2.29	5133	513.3
	29	22	2.2	0.0081	2.29	5133	513.3
	30	31	3.1	0.6561	2.29	5140	514
	31	29	2.9	0.3721	2.29	5148	514.8
	32	24	2.4	0.0121	2.29	5138	513.8
	33	24	2.4	0.0121	2.29	5124	512.4
	34	24	2.4	0.0121	2.29	5126	512.6
	35	24	2.4	0.0121	2.29	5118	511.8
	36	31	3.1	0.6561	2.29	5127	512.7
	37	27	2.7	0.1681	2.29	5138	513.8
	38	24	2.4	0.0121	2.29	5138	513.8
	39	26	2.6	0.0961	2.29	5133	513.3
	40	26	2.6	0.0961	2.29	5136	513.6
	41	28	2.8	0.2601	2.29	5144	514.4
	42	25	2.5	0.0441	2.29	5164	516.4
	43	25	2.5	0.0441	2.29	5160	516
	44	21	2.1	0.0361	2.29	5140	514
	45	25	2.5	0.0441	2.29	5149	514.9
	46	27	2.7	0.1681	2.29	5176	517.6
	47	27	2.7	0.1681	2.29	5167	516.7
	48	25	2.5	0.0441	2.29	5159	515.9
	49	22	2.2	0.0081	2.29	5159	515.9
	50	22	2.2	0.0081	2.29	5147	514.7
	51	26	2.6	0.0961	2.29	5140	514
	52	26	2.6	0.0961	2.29	5130	513
	53	23	2.3	0.0001	2.29	5147	514.7
	54	23	2.3	0.0001	2.29	5190	519
	55	23	2.3	0.0001	2.29	5190	519
	56	25	2.5	0.0441	2.29	5163	516.3
	57	27	2.7	0.1681	2.29	5155	515.5
	58	24	2.4	0.0121	2.29	5140	514
	59	23	2.3	0.0001	2.29	5152	515.2
	60	23	2.3	0.0001	2.29	5150	515
	61	28	2.8	0.2601	2.29	5156	515.6
	62	29	2.9	0.3721	2.29	5168	516.8
	63	29	2.9	0.3721	2.29	5168	516.8
	64	25	2.5	0.0441	2.29	5144	514.4
	65	23	2.3	0.0001	2.29	5156	515.6
	66	25	2.5	0.0441	2.29	5186	518.6
	67	27	2.7	0.1681	2.29	5202	520.2
	68	27	2.7	0.1681	2.29	5185	518.5
	69	25	2.5	0.0441	2.29	5185	518.5
	70	24	2.4	0.0121	2.29	5226	522.6
	71	22	2.2	0.0081	2.29	5227	522.7
	72	27	2.7	0.1681	2.29	5227	522.7
	73	27	2.7	0.1681	2.29	5232	523.2
	74	25	2.5	0.0441	2.29	5250	525
	75	23	2.3	0.0001	2.29	5250	525
	76	24	2.4	0.0121	2.29	5236	523.6
	77	27	2.7	0.1681	2.29	5236	523.6
	78	25	2.5	0.0441	2.29	5231	523.1
	79	25	2.5	0.0441	2.29	5216	521.6
	80	27	2.7	0.1681	2.29	5196	519.6
	81	22	2.2	0.0081	2.29	5198	519.8
	82	27	2.7	0.1681	2.29	5149	514.9
	83	27	2.7	0.1681	2.29	5149	514.9
	84	25	2.5	0.0441	2.29	5163	516.3
	85	24	2.4	0.0121	2.29	5156	515.6
	86	25	2.5	0.0441	2.29	5158	515.8
	87	28	2.8	0.2601	2.29	5146	514.6
	88	28	2.8	0.2601	2.29	5157	515.7
	89	24	2.4	0.0121	2.29	5145	514.5
	90	24	2.4	0.0121	2.29	5145	514.5
	91	24	2.4	0.0121	2.29	5137	513.7
	92	24	2.4	0.0121	2.29	5137	513.7
	93	24	2.4	0.0121	2.29	5148	514.8
	94	27	2.7	0.1681	2.29	5173	517.3
	95	25	2.5	0.0441	2.29	5199	519.9
	96	22	2.2	0.0081	2.29	5232	523.2
	97	20	2	0.0841	2.29	5247	524.7
	98	20	2	0.0841	2.29	5260	526
	99	18	1.8	0.2401	2.29	5260	526
	100	13	1.3	0.9801	2.29	5279	527.9
	101	7	0.7	2.5281	2.29	5286	528.6
	102	5	0.5	3.2041	2.29	5286	528.6
	103	5	0.5	3.2041	2.29	5266	526.6
	104	0	0	5.2441	2.29	5274	527.4
	105	0	0	5.2441	2.29	5229	522.9
	106	2	0.2	4.3681	2.29	5213	521.3
	107	4	0.4	3.5721	2.29	5201	520.1
	108	4	0.4	3.5721	2.29	5219	521.9
	109	6	0.6	2.8561	2.29	5189	518.9
	110	13	1.3	0.9801	2.29	5189	518.9
	111	20	2	0.0841	2.29	5185	518.5
	112	23	2.3	0.0001	2.29	5185	518.5
	113	23	2.3	0.0001	2.29	5166	516.6
	114	26	2.6	0.0961	2.29	5158	515.8
	115	35	3.5	1.4641	2.29	5164	516.4
	116	30	3	0.5041	2.29	5173	517.3
	117	28	2.8	0.2601	2.29	5173	517.3
	118	25	2.5	0.0441	2.29	5163	516.3
	119	27	2.7	0.1681	2.29	5140	514
	120	31	3.1	0.6561	2.29	5148	514.8
	121	31	3.1	0.6561	2.29	5143	514.3
	122	26	2.6	0.0961	2.29	5150	515
	123	25	2.5	0.0441	2.29	5158	515.8
	124	29	2.9	0.3721	2.29	5165	516.5
	125	29	2.9	0.3721	2.29	5174	517.4
	126	29	2.9	0.3721	2.29	5191	519.1
	127	27	2.7	0.1681	2.29	5191	519.1
	128	24	2.4	0.0121	2.29	5220	522
	129	24	2.4	0.0121	2.29	5243	524.3
	130	29	2.9	0.3721	2.29	5228	522.8
	131	29	2.9	0.3721	2.29	5228	522.8
	132	29	2.9	0.3721	2.29	5195	519.5
	133	24	2.4	0.0121	2.29	5179	517.9
	134	26	2.6	0.0961	2.29	5190	519
	135	29	2.9	0.3721	2.29	5190	519
	136	27	2.7	0.1681	2.29	5198	519.8
	137	27	2.7	0.1681	2.29	5209	520.9
	138	24	2.4	0.0121	2.29	5161	516.1
	139	24	2.4	0.0121	2.29	5207	520.7
	140	27	2.7	0.1681	2.29	5209	520.9
	141	29	2.9	0.3721	2.29	5245	524.5
	142	29	2.9	0.3721	2.29	5245	524.5
	143	29	2.9	0.3721	2.29	5216	521.6
	144	27	2.7	0.1681	2.29	5215	521.5
	145	27	2.7	0.1681	2.29	5199	519.9
	146	27	2.7	0.1681	2.29	5199	519.9
	147	27	2.7	0.1681	2.29	5197	519.7
	148	24	2.4	0.0121	2.29	5176	517.6
	149	29	2.9	0.3721	2.29	5176	517.6
	150	29	2.9	0.3721	2.29	5205	520.5
	151	27	2.7	0.1681	2.29	5260	526
	152	27	2.7	0.1681	2.29	5239	523.9
	153	27	2.7	0.1681	2.29	5220	522
	154	27	2.7	0.1681	2.29	5255	525.5
	155	25	2.5	0.0441	2.29	5258	525.8
	156	24	2.4	0.0121	2.29	5270	527
	157	25	2.5	0.0441	2.29	5248	524.8
	158	25	2.5	0.0441	2.29	5212	521.2
	159	25	2.5	0.0441	2.29	5231	523.1
	160	24	2.4	0.0121	2.29	5231	523.1
	161	27	2.7	0.1681	2.29	5219	521.9
	162	27	2.7	0.1681	2.29	5207	520.7
	163	27	2.7	0.1681	2.29	5178	517.8
	164	25	2.5	0.0441	2.29	5227	522.7
	165	23	2.3	0.0001	2.29	5233	523.3
	166	25	2.5	0.0441	2.29	5233	523.3
	167	26	2.6	0.0961	2.29	5178	517.8
	168	26	2.6	0.0961	2.29	5178	517.8
	169	27	2.7	0.1681	2.29	5193	519.3
	170	27	2.7	0.1681	2.29	5193	519.3
	171	27	2.7	0.1681	2.29	5193	519.3
	172	25	2.5	0.0441	2.29	5158	515.8
	173	26	2.6	0.0961	2.29	5149	514.9
	174	26	2.6	0.0961	2.29	5134	513.4
	175	25	2.5	0.0441	2.29	5130	513
	176	24	2.4	0.0121	2.29	5133	513.3
	177	24	2.4	0.0121	2.29	5148	514.8
	178	25	2.5	0.0441	2.29	5153	515.3
	179	24	2.4	0.0121	2.29	5138	513.8
	180	26	2.6	0.0961	2.29	5138	513.8
	181	26	2.6	0.0961	2.29	5152	515.2
	182	24	2.4	0.0121	2.29	5152	515.2
	183	28	2.8	0.2601	2.29	5216	521.6
	184	27	2.7	0.1681	2.29	5238	523.8
	185	25	2.5	0.0441	2.29	5223	522.3
	186	23	2.3	0.0001	2.29	5228	522.8
	187	23	2.3	0.0001	2.29	5209	520.9
	188	20	2	0.0841	2.29	5239	523.9
	189	12	1.2	1.1881	2.29	5207	520.7
	190	12	1.2	1.1881	2.29	5207	520.7
	191	14	1.4	0.7921	2.29	5205	520.5
	192	11	1.1	1.4161	2.29	5200	520
	193	3	0.3	3.9601	2.29	5210	521
	194	3	0.3	3.9601	2.29	5226	522.6
	195	2	0.2	4.3681	2.29	5238	523.8
	196	3	0.3	3.9601	2.29	5251	525.1
	197	3	0.3	3.9601	2.29	5251	525.1
	198	2	0.2	4.3681	2.29	5223	522.3
	199	4	0.4	3.5721	2.29	5238	523.8
	200	7	0.7	2.5281	2.29	5196	519.6
	201	15	1.5	0.6241	2.29	5191	519.1
	202	22	2.2	0.0081	2.29	5180	518
	203	23	2.3	0.0001	2.29	5180	518
	204	27	2.7	0.1681	2.29	5156	515.6
	205	27	2.7	0.1681	2.29	5171	517.1
	206	29	2.9	0.3721	2.29	5194	519.4
	207	24	2.4	0.0121	2.29	5210	521
	208	22	2.2	0.0081	2.29	5183	518.3
	209	26	2.6	0.0961	2.29	5197	519.7
	210	29	2.9	0.3721	2.29	5185	518.5
	211	29	2.9	0.3721	2.29	5185	518.5
	212	27	2.7	0.1681	2.29	5190	519
	213	22	2.2	0.0081	2.29	5181	518.1
	214	25	2.5	0.0441	2.29	5160	516
	215	26	2.6	0.0961	2.29	5153	515.3
	216	29	2.9	0.3721	2.29	5162	516.2
	217	24	2.4	0.0121	2.29	5138	513.8
	218	22	2.2	0.0081	2.29	5138	513.8
	219	22	2.2	0.0081	2.29	5143	514.3
	220	26	2.6	0.0961	2.29	5145	514.5
	221	28	2.8	0.2601	2.29	5125	512.5
	222	27	2.7	0.1681	2.29	5121	512.1
	223	23	2.3	0.0001	2.29	5121	512.1
	224	23	2.3	0.0001	2.29	5158	515.8
	225	22	2.2	0.0081	2.29	5151	515.1
	226	29	2.9	0.3721	2.29	5151	515.1
	227	28	2.8	0.2601	2.29	5145	514.5
	228	26	2.6	0.0961	2.29	5144	514.4
	229	23	2.3	0.0001	2.29	5141	514.1
	230	25	2.5	0.0441	2.29	5146	514.6
	231	26	2.6	0.0961	2.29	5154	515.4
	232	27	2.7	0.1681	2.29	5187	518.7
	233	27	2.7	0.1681	2.29	5187	518.7
	234	25	2.5	0.0441	2.29	5175	517.5
	235	26	2.6	0.0961	2.29	5178	517.8
	236	27	2.7	0.1681	2.29	5195	519.5
	237	25	2.5	0.0441	2.29	5218	521.8
	238	24	2.4	0.0121	2.29	5229	522.9
	239	24	2.4	0.0121	2.29	5230	523
	240	24	2.4	0.0121	2.29	5230	523
	241	25	2.5	0.0441	2.29	5231	523.1
	242	25	2.5	0.0441	2.29	5220	522
	243	27	2.7	0.1681	2.29	5217	521.7
	244	27	2.7	0.1681	2.29	5232	523.2
	245	26	2.6	0.0961	2.29	5206	520.6
	246	28	2.8	0.2601	2.29	5213	521.3
	247	27	2.7	0.1681	2.29	5213	521.3
	248	27	2.7	0.1681	2.29	5195	519.5
	249	25	2.5	0.0441	2.29	5187	518.7
	250	23	2.3	0.0001	2.29	5246	524.6
	251	23	2.3	0.0001	2.29	5246	524.6
	252	28	2.8	0.2601	2.29	5251	525.1
	253	29	2.9	0.3721	2.29	5217	521.7
	254	24	2.4	0.0121	2.29	5216	521.6
	255	24	2.4	0.0121	2.29	5216	521.6
	256	25	2.5	0.0441	2.29	5237	523.7
	257	25	2.5	0.0441	2.29	5211	521.1
	258	24	2.4	0.0121	2.29	5210	521
	259	29	2.9	0.3721	2.29	5210	521
	260	28	2.8	0.2601	2.29	5157	515.7
	261	26	2.6	0.0961	2.29	5183	518.3
	262	23	2.3	0.0001	2.29	5210	521
	263	25	2.5	0.0441	2.29	5210	521
	264	25	2.5	0.0441	2.29	5185	518.5
	265	25	2.5	0.0441	2.29	5185	518.5
	266	25	2.5	0.0441	2.29	5162	516.2
	267	24	2.4	0.0121	2.29	5164	516.4
	268	22	2.2	0.0081	2.29	5208	520.8
	269	25	2.5	0.0441	2.29	5183	518.3
	270	27	2.7	0.1681	2.29	5144	514.4
	271	27	2.7	0.1681	2.29	5144	514.4
	272	25	2.5	0.0441	2.29	5132	513.2
	273	25	2.5	0.0441	2.29	5150	515
	274	29	2.9	0.3721	2.29	5218	521.8
	275	29	2.9	0.3721	2.29	5206	520.6
	276	25	2.5	0.0441	2.29	5178	517.8
	277	24	2.4	0.0121	2.29	5173	517.3
	278	21	2.1	0.0361	2.29	5204	520.4
	279	21	2.1	0.0361	2.29	5204	520.4
	280	18	1.8	0.2401	2.29	5205	520.5
	281	16	1.6	0.4761	2.29	5231	523.1
	282	11	1.1	1.4161	2.29	5226	522.6
	283	8	0.8	2.2201	2.29	5191	519.1
	284	3	0.3	3.9601	2.29	5168	516.8
	285	3	0.3	3.9601	2.29	5191	519.1
	286	4	0.4	3.5721	2.29	5215	521.5
	287	1	0.1	4.7961	2.29	5183	518.3
	288	4	0.4	3.5721	2.29	5183	518.3
	289	6	0.6	2.8561	2.29	5185	518.5
	290	14	1.4	0.7921	2.29	5185	518.5
	291	14	1.4	0.7921	2.29	5191	519.1
	292	11	1.1	1.4161	2.29	5175	517.5
	293	15	1.5	0.6241	2.29	5198	519.8
	294	23	2.3	0.0001	2.29	5165	516.5
	295	31	3.1	0.6561	2.29	5175	517.5
	296	35	3.5	1.4641	2.29	5175	517.5
	297	28	2.8	0.2601	2.29	5159	515.9
	298	28	2.8	0.2601	2.29	5148	514.8
	299	27	2.7	0.1681	2.29	5138	513.8
	300	29	2.9	0.3721	2.29	5132	513.2
	301	30	3	0.5041	2.29	5128	512.8
	302	29	2.9	0.3721	2.29	5123	512.3
	303	24	2.4	0.0121	2.29	5123	512.3
	304	24	2.4	0.0121	2.29	5138	513.8
	305	31	3.1	0.6561	2.29	5170	517
	306	31	3.1	0.6561	2.29	5149	514.9
	307	31	3.1	0.6561	2.29	5151	515.1
	308	26	2.6	0.0961	2.29	5151	515.1
	309	27	2.7	0.1681	2.29	5149	514.9
	310	28	2.8	0.2601	2.29	5150	515
	311	28	2.8	0.2601	2.29	5158	515.8
	312	25	2.5	0.0441	2.29	5150	515
	313	25	2.5	0.0441	2.29	5151	515.1
	314	24	2.4	0.0121	2.29	5153	515.3
	315	23	2.3	0.0001	2.29	5182	518.2
	316	25	2.5	0.0441	2.29	5175	517.5
	317	29	2.9	0.3721	2.29	5175	517.5
	318	27	2.7	0.1681	2.29	5190	519
	319	27	2.7	0.1681	2.29	5231	523.1
	320	29	2.9	0.3721	2.29	5240	524
	321	26	2.6	0.0961	2.29	5233	523.3
	322	28	2.8	0.2601	2.29	5233	523.3
	323	27	2.7	0.1681	2.29	5207	520.7
	324	25	2.5	0.0441	2.29	5207	520.7
	325	25	2.5	0.0441	2.29	5197	519.7
	326	25	2.5	0.0441	2.29	5182	518.2
	327	24	2.4	0.0121	2.29	5176	517.6
	328	27	2.7	0.1681	2.29	5176	517.6
	329	27	2.7	0.1681	2.29	5207	520.7
	330	27	2.7	0.1681	2.29	5204	520.4
	331	24	2.4	0.0121	2.29	5193	519.3
	332	23	2.3	0.0001	2.29	5170	517
	333	29	2.9	0.3721	2.29	5170	517
	334	29	2.9	0.3721	2.29	5183	518.3
	335	25	2.5	0.0441	2.29	5183	518.3
	336	24	2.4	0.0121	2.29	5210	521
	337	24	2.4	0.0121	2.29	5210	521
	338	29	2.9	0.3721	2.29	5231	523.1
	339	27	2.7	0.1681	2.29	5231	523.1
	340	25	2.5	0.0441	2.29	5223	522.3
	341	25	2.5	0.0441	2.29	5223	522.3
	342	25	2.5	0.0441	2.29	5224	522.4
	343	25	2.5	0.0441	2.29	5236	523.6
	344	23	2.3	0.0001	2.29	5225	522.5
	345	23	2.3	0.0001	2.29	5225	522.5
	346	27	2.7	0.1681	2.29	5240	524
	347	25	2.5	0.0441	2.29	5261	526.1
	348	26	2.6	0.0961	2.29	5245	524.5
	349	26	2.6	0.0961	2.29	5244	524.4
	350	27	2.7	0.1681	2.29	5217	521.7
	351	23	2.3	0.0001	2.29	5203	520.3
	352	27	2.7	0.1681	2.29	5179	517.9
	353	27	2.7	0.1681	2.29	5157	515.7
	354	27	2.7	0.1681	2.29	5160	516
	355	26	2.6	0.0961	2.29	5160	516
	356	27	2.7	0.1681	2.29	5156	515.6
	357	26	2.6	0.0961	2.29	5141	514.1
	358	25	2.5	0.0441	2.29	5143	514.3
	359	25	2.5	0.0441	2.29	5156	515.6
	360	25	2.5	0.0441	2.29	5179	517.9
	361	25	2.5	0.0441	2.29	5183	518.3
	362	25	2.5	0.0441	2.29	5183	518.3
	363	25	2.5	0.0441	2.29	5176	517.6
	364	22	2.2	0.0081	2.29	5212	521.2
	365	22	2.2	0.0081	2.29	5212	521.2
	366	24	2.4	0.0121	2.29	5210	521
	367	21	2.1	0.0361	2.29	5203	520.3
	368	22	2.2	0.0081	2.29	5219	521.9
	369	18	1.8	0.2401	2.29	5213	521.3
	370	13	1.3	0.9801	2.29	5228	522.8
	371	13	1.3	0.9801	2.29	5215	521.5
	372	8	0.8	2.2201	2.29	5236	523.6
	373	8	0.8	2.2201	2.29	5236	523.6
	374	4	0.4	3.5721	2.29	5243	524.3
	375	0	0	5.2441	2.29	5215	521.5
	376	2	0.2	4.3681	2.29	5182	518.2
	377	4	0.4	3.5721	2.29	5182	518.2
	378	3	0.3	3.9601	2.29	5179	517.9
	379	3	0.3	3.9601	2.29	5169	516.9
	380	5	0.5	3.2041	2.29	5137	513.7
	381	13	1.3	0.9801	2.29	5137	513.7
	382	15	1.5	0.6241	2.29	5118	511.8
	383	16	1.6	0.4761	2.29	5119	511.9
	384	16	1.6	0.4761	2.29	5135	513.5
	385	25	2.5	0.0441	2.29	5141	514.1
	386	27	2.7	0.1681	2.29	5128	512.8
	387	30	3	0.5041	2.29	5118	511.8
	388	24	2.4	0.0121	2.29	5115	511.5
	389	25	2.5	0.0441	2.29	5117	511.7
	390	26	2.6	0.0961	2.29	5134	513.4
	391	31	3.1	0.6561	2.29	5128	512.8
	392	28	2.8	0.2601	2.29	5114	511.4
	393	22	2.2	0.0081	2.29	5114	511.4
	394	22	2.2	0.0081	2.29	5119	511.9
	395	24	2.4	0.0121	2.29	5138	513.8
	396	26	2.6	0.0961	2.29	5143	514.3
	397	29	2.9	0.3721	2.29	5129	512.9
	398	29	2.9	0.3721	2.29	5115	511.5
	399	23	2.3	0.0001	2.29	5115	511.5
	400	23	2.3	0.0001	2.29	5116	511.6
	401	28	2.8	0.2601	2.29	5143	514.3
	402	29	2.9	0.3721	2.29	5152	515.2
	403	26	2.6	0.0961	2.29	5158	515.8
	404	22	2.2	0.0081	2.29	5158	515.8
	405	22	2.2	0.0081	2.29	5132	513.2
	406	25	2.5	0.0441	2.29	5132	513.2
	407	29	2.9	0.3721	2.29	5135	513.5
	408	29	2.9	0.3721	2.29	5149	514.9
	409	24	2.4	0.0121	2.29	5149	514.9
	410	23	2.3	0.0001	2.29	5131	513.1
	411	23	2.3	0.0001	2.29	5132	513.2
	412	27	2.7	0.1681	2.29	5120	512
	413	27	2.7	0.1681	2.29	5141	514.1
	414	27	2.7	0.1681	2.29	5149	514.9
	415	22	2.2	0.0081	2.29	5148	514.8
	416	25	2.5	0.0441	2.29	5151	515.1
	417	25	2.5	0.0441	2.29	5151	515.1
	418	27	2.7	0.1681	2.29	5153	515.3
	419	24	2.4	0.0121	2.29	5171	517.1
	420	24	2.4	0.0121	2.29	5170	517
	421	27	2.7	0.1681	2.29	5170	517
	422	27	2.7	0.1681	2.29	5170	517
	423	27	2.7	0.1681	2.29	5170	517
	424	25	2.5	0.0441	2.29	5191	519.1
	425	27	2.7	0.1681	2.29	5205	520.5
	426	27	2.7	0.1681	2.29	5205	520.5
	427	24	2.4	0.0121	2.29	5237	523.7
	428	27	2.7	0.1681	2.29	5237	523.7
	429	27	2.7	0.1681	2.29	5225	522.5
	430	25	2.5	0.0441	2.29	5238	523.8
	431	25	2.5	0.0441	2.29	5225	522.5
	432	25	2.5	0.0441	2.29	5236	523.6
	433	26	2.6	0.0961	2.29	5195	519.5
	434	27	2.7	0.1681	2.29	5195	519.5
	435	24	2.4	0.0121	2.29	5167	516.7
	436	23	2.3	0.0001	2.29	5146	514.6
	437	23	2.3	0.0001	2.29	5129	512.9
	438	22	2.2	0.0081	2.29	5132	513.2
	439	23	2.3	0.0001	2.29	5123	512.3
	440	27	2.7	0.1681	2.29	5103	510.3
	441	22	2.2	0.0081	2.29	5116	511.6
	442	22	2.2	0.0081	2.29	5116	511.6
	443	26	2.6	0.0961	2.29	5116	511.6
	444	28	2.8	0.2601	2.29	5121	512.1
	445	29	2.9	0.3721	2.29	5134	513.4
	446	24	2.4	0.0121	2.29	5121	512.1
	447	24	2.4	0.0121	2.29	5124	512.4
	448	24	2.4	0.0121	2.29	5132	513.2
	449	24	2.4	0.0121	2.29	5132	513.2
	450	24	2.4	0.0121	2.29	5146	514.6
	451	25	2.5	0.0441	2.29	5146	514.6
	452	24	2.4	0.0121	2.29	5160	516
	453	24	2.4	0.0121	2.29	5160	516
	454	24	2.4	0.0121	2.29	5156	515.6
	455	24	2.4	0.0121	2.29	5191	519.1
	456	25	2.5	0.0441	2.29	5216	521.6
	457	20	2	0.0841	2.29	5268	526.8
	458	23	2.3	0.0001	2.29	5246	524.6
	459	18	1.8	0.2401	2.29	5246	524.6
	460	18	1.8	0.2401	2.29	5256	525.6
	461	13	1.3	0.9801	2.29	5224	522.4
	462	7	0.7	2.5281	2.29	5224	522.4
	463	6	0.6	2.8561	2.29	5232	523.2
	464	6	0.6	2.8561	2.29	5202	520.2
	465	0	0	5.2441	2.29	5185	518.5
	466	1	0.1	4.7961	2.29	5154	515.4
	467	1	0.1	4.7961	2.29	5154	515.4
	468	4	0.4	3.5721	2.29	5143	514.3
	469	6	0.6	2.8561	2.29	5193	519.3
	470	6	0.6	2.8561	2.29	5172	517.2
	471	14	1.4	0.7921	2.29	5151	515.1
	472	13	1.3	0.9801	2.29	5151	515.1
	473	13	1.3	0.9801	2.29	5155	515.5
	474	25	2.5	0.0441	2.29	5180	518
	475	25	2.5	0.0441	2.29	5168	516.8
	476	28	2.8	0.2601	2.29	5169	516.9
	477	30	3	0.5041	2.29	5158	515.8
	478	30	3	0.5041	2.29	5158	515.8
	479	24	2.4	0.0121	2.29	5172	517.2
	480	31	3.1	0.6561	2.29	5203	520.3
	481	32	3.2	0.8281	2.29	5215	521.5
	482	31	3.1	0.6561	2.29	5215	521.5
	483	31	3.1	0.6561	2.29	5231	523.1
	484	26	2.6	0.0961	2.29	5174	517.4
	485	26	2.6	0.0961	2.29	5186	518.6
	486	27	2.7	0.1681	2.29	5178	517.8
	487	27	2.7	0.1681	2.29	5178	517.8
	488	29	2.9	0.3721	2.29	5121	512.1
	489	29	2.9	0.3721	2.29	5121	512.1
	490	27	2.7	0.1681	2.29	5131	513.1
	491	27	2.7	0.1681	2.29	5118	511.8
	492	29	2.9	0.3721	2.29	5144	514.4
	493	29	2.9	0.3721	2.29	5141	514.1
	494	25	2.5	0.0441	2.29	5143	514.3
	495	25	2.5	0.0441	2.29	5124	512.4
	496	27	2.7	0.1681	2.29	5125	512.5
	497	27	2.7	0.1681	2.29	5125	512.5
	498	26	2.6	0.0961	2.29	5139	513.9
	499	26	2.6	0.0961	2.29	5158	515.8
	500	24	2.4	0.0121	2.29	5166	516.6
	501	29	2.9	0.3721	2.29	5146	514.6
	502	29	2.9	0.3721	2.29	5146	514.6
	503	29	2.9	0.3721	2.29	5173	517.3
	504	25	2.5	0.0441	2.29	5173	517.3
	505	25	2.5	0.0441	2.29	5191	519.1
	506	24	2.4	0.0121	2.29	5203	520.3
	507	27	2.7	0.1681	2.29	5203	520.3
	508	27	2.7	0.1681	2.29	5190	519
	509	24	2.4	0.0121	2.29	5213	521.3
	510	24	2.4	0.0121	2.29	5253	525.3
	511	24	2.4	0.0121	2.29	5231	523.1
	512	24	2.4	0.0121	2.29	5231	523.1
	513	27	2.7	0.1681	2.29	5241	524.1
	514	27	2.7	0.1681	2.29	5239	523.9
	515	29	2.9	0.3721	2.29	5236	523.6
	516	26	2.6	0.0961	2.29	5219	521.9
	517	27	2.7	0.1681	2.29	5225	522.5
	518	27	2.7	0.1681	2.29	5213	521.3
	519	27	2.7	0.1681	2.29	5196	519.6
	520	27	2.7	0.1681	2.29	5182	518.2
	521	27	2.7	0.1681	2.29	5192	519.2
	522	24	2.4	0.0121	2.29	5198	519.8
	523	24	2.4	0.0121	2.29	5205	520.5
	524	27	2.7	0.1681	2.29	5205	520.5
	525	25	2.5	0.0441	2.29	5188	518.8
	526	24	2.4	0.0121	2.29	5142	514.2
	527	24	2.4	0.0121	2.29	5158	515.8
	528	27	2.7	0.1681	2.29	5138	513.8
	529	27	2.7	0.1681	2.29	5142	514.2
	530	27	2.7	0.1681	2.29	5136	513.6
	531	26	2.6	0.0961	2.29	5136	513.6
	532	26	2.6	0.0961	2.29	5151	515.1
	533	26	2.6	0.0961	2.29	5188	518.8
	534	24	2.4	0.0121	2.29	5238	523.8
	535	24	2.4	0.0121	2.29	5248	524.8
	536	26	2.6	0.0961	2.29	5248	524.8
	537	26	2.6	0.0961	2.29	5240	524
	538	26	2.6	0.0961	2.29	5240	524
	539	27	2.7	0.1681	2.29	5246	524.6
	540	27	2.7	0.1681	2.29	5248	524.8
	541	26	2.6	0.0961	2.29	5211	521.1
	542	26	2.6	0.0961	2.29	5211	521.1
	543	26	2.6	0.0961	2.29	5228	522.8
	544	26	2.6	0.0961	2.29	5211	521.1
	545	25	2.5	0.0441	2.29	5194	519.4
	546	26	2.6	0.0961	2.29	5194	519.4
	547	21	2.1	0.0361	2.29	5208	520.8
	548	19	1.9	0.1521	2.29	5225	522.5
	549	21	2.1	0.0361	2.29	5239	523.9
	550	15	1.5	0.6241	2.29	5214	521.4
	551	14	1.4	0.7921	2.29	5206	520.6
	552	14	1.4	0.7921	2.29	5206	520.6
	553	10	1	1.6641	2.29	5198	519.8
	554	5	0.5	3.2041	2.29	5206	520.6
	555	2	0.2	4.3681	2.29	5201	520.1
	556	1	0.1	4.7961	2.29	5183	518.3
	557	2	0.2	4.3681	2.29	5159	515.9
	558	2	0.2	4.3681	2.29	5159	515.9
	559	2	0.2	4.3681	2.29	5163	516.3
	560	2	0.2	4.3681	2.29	5149	514.9
	561	8	0.8	2.2201	2.29	5159	515.9
	562	15	1.5	0.6241	2.29	5153	515.3
	563	22	2.2	0.0081	2.29	5138	513.8
	564	23	2.3	0.0001	2.29	5147	514.7
	565	23	2.3	0.0001	2.29	5157	515.7
	566	29	2.9	0.3721	2.29	5196	519.6
	567	29	2.9	0.3721	2.29	5182	518.2
	568	23	2.3	0.0001	2.29	5180	518
	569	25	2.5	0.0441	2.29	5180	518
	570	23	2.3	0.0001	2.29	5173	517.3
	571	31	3.1	0.6561	2.29	5179	517.9
	572	29	2.9	0.3721	2.29	5169	516.9
	573	24	2.4	0.0121	2.29	5173	517.3
	574	25	2.5	0.0441	2.29	5140	514
	575	25	2.5	0.0441	2.29	5121	512.1
	576	23	2.3	0.0001	2.29	5121	512.1
	577	29	2.9	0.3721	2.29	5126	512.6
	578	26	2.6	0.0961	2.29	5133	513.3
	579	21	2.1	0.0361	2.29	5156	515.6
	580	28	2.8	0.2601	2.29	5156	515.6
	581	28	2.8	0.2601	2.29	5150	515
	582	28	2.8	0.2601	2.29	5129	512.9
	583	26	2.6	0.0961	2.29	5143	514.3
	584	23	2.3	0.0001	2.29	5140	514
	585	23	2.3	0.0001	2.29	5152	515.2
	586	24	2.4	0.0121	2.29	5152	515.2
	587	28	2.8	0.2601	2.29	5165	516.5
	588	27	2.7	0.1681	2.29	5183	518.3
	589	22	2.2	0.0081	2.29	5183	518.3
	590	24	2.4	0.0121	2.29	5232	523.2
	591	26	2.6	0.0961	2.29	5236	523.6
	592	27	2.7	0.1681	2.29	5273	527.3
	593	27	2.7	0.1681	2.29	5273	527.3
	594	29	2.9	0.3721	2.29	5240	524
	595	24	2.4	0.0121	2.29	5228	522.8
	596	24	2.4	0.0121	2.29	5228	522.8
	597	24	2.4	0.0121	2.29	5224	522.4
	598	27	2.7	0.1681	2.29	5216	521.6
	599	26	2.6	0.0961	2.29	5211	521.1
	600	27	2.7	0.1681	2.29	5192	519.2
	601	22	2.2	0.0081	2.29	5174	517.4
	602	24	2.4	0.0121	2.29	5213	521.3
	603	27	2.7	0.1681	2.29	5231	523.1
	604	27	2.7	0.1681	2.29	5231	523.1
	605	24	2.4	0.0121	2.29	5183	518.3
	606	24	2.4	0.0121	2.29	5178	517.8
	607	23	2.3	0.0001	2.29	5181	518.1
	608	30	3	0.5041	2.29	5204	520.4
	609	29	2.9	0.3721	2.29	5205	520.5
	610	27	2.7	0.1681	2.29	5205	520.5
	611	25	2.5	0.0441	2.29	5184	518.4
	612	24	2.4	0.0121	2.29	5176	517.6
	613	27	2.7	0.1681	2.29	5181	518.1
	614	27	2.7	0.1681	2.29	5171	517.1
	615	27	2.7	0.1681	2.29	5161	516.1
	616	26	2.6	0.0961	2.29	5141	514.1
	617	23	2.3	0.0001	2.29	5139	513.9
	618	26	2.6	0.0961	2.29	5139	513.9
	619	26	2.6	0.0961	2.29	5139	513.9
	620	24	2.4	0.0121	2.29	5171	517.1
	621	24	2.4	0.0121	2.29	5163	516.3
	622	23	2.3	0.0001	2.29	5168	516.8
	623	24	2.4	0.0121	2.29	5168	516.8
	624	24	2.4	0.0121	2.29	5166	516.6
	625	25	2.5	0.0441	2.29	5160	516
	626	25	2.5	0.0441	2.29	5148	514.8
	627	22	2.2	0.0081	2.29	5152	515.2
	628	28	2.8	0.2601	2.29	5149	514.9
	629	27	2.7	0.1681	2.29	5152	515.2
	630	27	2.7	0.1681	2.29	5165	516.5
	631	24	2.4	0.0121	2.29	5163	516.3
	632	24	2.4	0.0121	2.29	5163	516.3
	633	26	2.6	0.0961	2.29	5193	519.3
	634	25	2.5	0.0441	2.29	5180	518
	635	25	2.5	0.0441	2.29	5181	518.1
	636	25	2.5	0.0441	2.29	5176	517.6
	637	22	2.2	0.0081	2.29	5165	516.5
	638	19	1.9	0.1521	2.29	5199	519.9
	639	21	2.1	0.0361	2.29	5199	519.9
	640	19	1.9	0.1521	2.29	5196	519.6
	641	15	1.5	0.6241	2.29	5175	517.5
	642	15	1.5	0.6241	2.29	5191	519.1
	643	5	0.5	3.2041	2.29	5222	522.2
	644	7	0.7	2.5281	2.29	5250	525
	645	7	0.7	2.5281	2.29	5262	526.2
	646	1	0.1	4.7961	2.29	5264	526.4
	647	2	0.2	4.3681	2.29	5264	526.4
	648	2	0.2	4.3681	2.29	5265	526.5
	649	2	0.2	4.3681	2.29	5249	524.9
	650	2	0.2	4.3681	2.29	5228	522.8
	651	13	1.3	0.9801	2.29	5193	519.3
	652	11	1.1	1.4161	2.29	5144	514.4
	653	20	2	0.0841	2.29	5138	513.8
	654	25	2.5	0.0441	2.29	5134	513.4
	655	28	2.8	0.2601	2.29	5148	514.8
	656	28	2.8	0.2601	2.29	5148	514.8
	657	33	3.3	1.0201	2.29	5139	513.9
	658	28	2.8	0.2601	2.29	5140	514
	659	24	2.4	0.0121	2.29	5163	516.3
	660	27	2.7	0.1681	2.29	5146	514.6
	661	29	2.9	0.3721	2.29	5155	515.5
	662	29	2.9	0.3721	2.29	5147	514.7
	663	28	2.8	0.2601	2.29	5147	514.7
	664	28	2.8	0.2601	2.29	5171	517.1
	665	27	2.7	0.1681	2.29	5151	515.1
	666	29	2.9	0.3721	2.29	5157	515.7
	667	29	2.9	0.3721	2.29	5156	515.6
	668	27	2.7	0.1681	2.29	5171	517.1
	669	27	2.7	0.1681	2.29	5179	517.9
	670	27	2.7	0.1681	2.29	5179	517.9
	671	24	2.4	0.0121	2.29	5174	517.4
	672	24	2.4	0.0121	2.29	5172	517.2
	673	24	2.4	0.0121	2.29	5179	517.9
	674	24	2.4	0.0121	2.29	5179	517.9
	675	22	2.2	0.0081	2.29	5216	521.6
	676	24	2.4	0.0121	2.29	5244	524.4
	677	29	2.9	0.3721	2.29	5237	523.7
	678	31	3.1	0.6561	2.29	5237	523.7
	679	27	2.7	0.1681	2.29	5235	523.5
	680	27	2.7	0.1681	2.29	5234	523.4
	681	27	2.7	0.1681	2.29	5238	523.8
	682	27	2.7	0.1681	2.29	5259	525.9
	683	28	2.8	0.2601	2.29	5225	522.5
	684	29	2.9	0.3721	2.29	5225	522.5
	685	25	2.5	0.0441	2.29	5211	521.1
	686	25	2.5	0.0441	2.29	5240	524
	687	25	2.5	0.0441	2.29	5256	525.6
	688	24	2.4	0.0121	2.29	5281	528.1
	689	24	2.4	0.0121	2.29	5273	527.3
	690	24	2.4	0.0121	2.29	5273	527.3
	691	27	2.7	0.1681	2.29	5246	524.6
	692	27	2.7	0.1681	2.29	5240	524
	693	26	2.6	0.0961	2.29	5275	527.5
	694	27	2.7	0.1681	2.29	5271	527.1
	695	25	2.5	0.0441	2.29	5273	527.3
	696	25	2.5	0.0441	2.29	5238	523.8
	697	23	2.3	0.0001	2.29	5238	523.8
	698	28	2.8	0.2601	2.29	5268	526.8
	699	29	2.9	0.3721	2.29	5337	533.7
	700	27	2.7	0.1681	2.29	5334	533.4
	701	27	2.7	0.1681	2.29	5334	533.4
	702	28	2.8	0.2601	2.29	5325	532.5
	703	26	2.6	0.0961	2.29	5288	528.8
	704	25	2.5	0.0441	2.29	5243	524.3
	705	26	2.6	0.0961	2.29	5243	524.3
	706	26	2.6	0.0961	2.29	5233	523.3
	707	26	2.6	0.0961	2.29	5194	519.4
	708	25	2.5	0.0441	2.29	5135	513.5
	709	26	2.6	0.0961	2.29	5154	515.4
	710	27	2.7	0.1681	2.29	5142	514.2
	711	27	2.7	0.1681	2.29	5165	516.5
	712	25	2.5	0.0441	2.29	5165	516.5
	713	26	2.6	0.0961	2.29	5180	518
	714	25	2.5	0.0441	2.29	5163	516.3
	715	24	2.4	0.0121	2.29	5143	514.3
	716	27	2.7	0.1681	2.29	5197	519.7
	717	25	2.5	0.0441	2.29	5199	519.9
	718	26	2.6	0.0961	2.29	5199	519.9
	719	26	2.6	0.0961	2.29	5208	520.8
	720	26	2.6	0.0961	2.29	5218	521.8
	721	23	2.3	0.0001	2.29	5218	521.8
	722	24	2.4	0.0121	2.29	5198	519.8
	723	24	2.4	0.0121	2.29	5236	523.6
	724	24	2.4	0.0121	2.29	5236	523.6
	725	28	2.8	0.2601	2.29	5246	524.6
	726	28	2.8	0.2601	2.29	5218	521.8
	727	19	1.9	0.1521	2.29	5236	523.6
	728	19	1.9	0.1521	2.29	5218	521.8
	729	18	1.8	0.2401	2.29	5218	521.8
	730	18	1.8	0.2401	2.29	5258	525.8
	731	15	1.5	0.6241	2.29	5237	523.7
	732	9	0.9	1.9321	2.29	5229	522.9
	733	9	0.9	1.9321	2.29	5236	523.6
	734	8	0.8	2.2201	2.29	5180	518
	735	1	0.1	4.7961	2.29	5183	518.3
	736	1	0.1	4.7961	2.29	5183	518.3
	737	1	0.1	4.7961	2.29	5153	515.3
	738	0	0	5.2441	2.29	5132	513.2
	739	0	0	5.2441	2.29	5125	512.5
	740	3	0.3	3.9601	2.29	5136	513.6
	741	3	0.3	3.9601	2.29	5131	513.1
	742	17	1.7	0.3481	2.29	5131	513.1
	743	16	1.6	0.4761	2.29	5140	514
	744	20	2	0.0841	2.29	5137	513.7
	745	20	2	0.0841	2.29	5127	512.7
	746	30	3	0.5041	2.29	5142	514.2
	747	30	3	0.5041	2.29	5153	515.3
	748	24	2.4	0.0121	2.29	5133	513.3
	749	24	2.4	0.0121	2.29	5134	513.4
	750	21	2.1	0.0361	2.29	5135	513.5
	751	28	2.8	0.2601	2.29	5152	515.2
	752	28	2.8	0.2601	2.29	5163	516.3
	753	28	2.8	0.2601	2.29	5163	516.3
	754	22	2.2	0.0081	2.29	5168	516.8
	755	23	2.3	0.0001	2.29	5177	517.7
	756	28	2.8	0.2601	2.29	5217	521.7
	757	28	2.8	0.2601	2.29	5219	521.9
	758	28	2.8	0.2601	2.29	5219	521.9
	759	23	2.3	0.0001	2.29	5240	524
	760	23	2.3	0.0001	2.29	5184	518.4
	761	23	2.3	0.0001	2.29	5144	514.4
	762	25	2.5	0.0441	2.29	5141	514.1
	763	26	2.6	0.0961	2.29	5119	511.9
	764	29	2.9	0.3721	2.29	5119	511.9
	765	24	2.4	0.0121	2.29	5127	512.7
	766	24	2.4	0.0121	2.29	5125	512.5
	767	28	2.8	0.2601	2.29	5149	514.9
	768	30	3	0.5041	2.29	5137	513.7
	769	28	2.8	0.2601	2.29	5133	513.3
	770	23	2.3	0.0001	2.29	5137	513.7
	771	23	2.3	0.0001	2.29	5158	515.8
	772	22	2.2	0.0081	2.29	5158	515.8
	773	28	2.8	0.2601	2.29	5158	515.8
	774	29	2.9	0.3721	2.29	5163	516.3
	775	29	2.9	0.3721	2.29	5167	516.7
	776	24	2.4	0.0121	2.29	5174	517.4
	777	25	2.5	0.0441	2.29	5199	519.9
	778	25	2.5	0.0441	2.29	5199	519.9
	779	29	2.9	0.3721	2.29	5184	518.4
	780	23	2.3	0.0001	2.29	5196	519.6
	781	26	2.6	0.0961	2.29	5188	518.8
	782	26	2.6	0.0961	2.29	5216	521.6
	783	28	2.8	0.2601	2.29	5216	521.6
	784	29	2.9	0.3721	2.29	5238	523.8
	785	29	2.9	0.3721	2.29	5211	521.1
	786	29	2.9	0.3721	2.29	5239	523.9
	787	27	2.7	0.1681	2.29	5236	523.6
	788	23	2.3	0.0001	2.29	5223	522.3
	789	29	2.9	0.3721	2.29	5225	522.5
	790	27	2.7	0.1681	2.29	5202	520.2
	791	24	2.4	0.0121	2.29	5198	519.8
	792	23	2.3	0.0001	2.29	5148	514.8
	793	23	2.3	0.0001	2.29	5148	514.8
	794	29	2.9	0.3721	2.29	5143	514.3
	795	29	2.9	0.3721	2.29	5142	514.2
	796	29	2.9	0.3721	2.29	5135	513.5
	797	26	2.6	0.0961	2.29	5135	513.5
	798	27	2.7	0.1681	2.29	5143	514.3
	799	27	2.7	0.1681	2.29	5143	514.3
	800	28	2.8	0.2601	2.29	5138	513.8
	801	28	1830.6	421.352	2.29	5137	513.7
	803	average value	2.29	mean square error	0.73	5131	513.1	2.29	54.92

## Sheet: #3
	#3 DXX11NX161
	Serial Number	active power (initial)	active power (processing)	mean square error	active power average value	mean square error	active power average value	DC Bus Voltage (initial)	DC Bus Voltage (processing)
	Time interval/200mS	0.1kW	1kW					0.1V	V
	1	79	7.9	8	0.8	0.8836	6.96	5086	508.6
	2	81	8.1	12	1.2	33.1776	6.96	5097	509.7
	3	83	8.3	8	0.8	37.9456	6.96	5094	509.4
	4	84	8.4	8	0.8	37.9456	6.96	5091	509.1
	5	80	8	41	4.1	8.1796	6.96	5093	509.3
	6	80	8	38	3.8	9.9856	6.96	5089	508.9
	7	78	7.8	53	5.3	2.7556	6.96	5108	510.8
	8	78	7.8	79	7.9	0.8836	6.96	5108	510.8
	9	83	8.3	79	7.9	0.8836	6.96	5106	510.6
	10	84	8.4	94	9.4	5.9536	6.96	5111	511.1
	11	80	8	93	9.3	5.4756	6.96	5116	511.6
	12	78	7.8	83	8.3	1.7956	6.96	5120	512
	13	80	8	80	8	1.0816	6.96	5121	512.1
	14	85	8.5	83	8.3	1.7956	6.96	5133	513.3
	15	77	7.7	86	8.6	2.6896	6.96	5135	513.5
	16	75	7.5	100	10	9.2416	6.96	5125	512.5
	17	55	5.5	100	10	9.2416	6.96	5139	513.9
	18	33	3.3	90	9	4.1616	6.96	5173	517.3
	19	20	2	80	8	1.0816	6.96	5192	519.2
	20	14	1.4	86	8.6	2.6896	6.96	5185	518.5
	21	20	2	90	9	4.1616	6.96	5186	518.6
	22	28	2.8	89	8.9	3.7636	6.96	5159	515.9
	23	30	3	86	8.6	2.6896	6.96	5163	516.3
	24	45	4.5	82	8.2	1.5376	6.96	5151	515.1
	25	45	4.5	82	8.2	1.5376	6.96	5151	515.1
	26	67	6.7	83	8.3	1.7956	6.96	5126	512.6
	27	94	9.4	80	8	1.0816	6.96	5103	510.3
	28	88	8.8	84	8.4	2.0736	6.96	5094	509.4
	29	78	7.8	85	8.5	2.3716	6.96	5093	509.3
	30	78	7.8	80	8	1.0816	6.96	5093	509.3
	31	78	7.8	77	7.7	0.5476	6.96	5093	509.3
	32	78	7.8	77	7.7	0.5476	6.96	5093	509.3
	33	78	7.8	83	8.3	1.7956	6.96	5093	509.3
	34	81	8.1	85	8.5	2.3716	6.96	5088	508.8
	35	81	8.1	82	8.2	1.5376	6.96	5088	508.8
	36	65	6.5	84	8.4	2.0736	6.96	5090	509
	37	62	6.2	79	7.9	0.8836	6.96	5100	510
	38	80	8	84	8.4	2.0736	6.96	5111	511.1
	39	82	8.2	83	8.3	1.7956	6.96	5101	510.1
	40	80	8	83	8.3	1.7956	6.96	5111	511.1
	41	76	7.6	88	8.8	3.3856	6.96	5106	510.6
	42	72	7.2	80	8	1.0816	6.96	5125	512.5
	43	62	6.2	80	8	1.0816	6.96	5136	513.6
	44	72	7.2	82	8.2	1.5376	6.96	5136	513.6
	45	81	8.1	82	8.2	1.5376	6.96	5107	510.7
	46	81	8.1	79	7.9	0.8836	6.96	5107	510.7
	47	80	8	80	8	1.0816	6.96	5128	512.8
	48	70	7	80	8	1.0816	6.96	5139	513.9
	49	53	5.3	82	8.2	1.5376	6.96	5124	512.4
	50	66	6.6	77	7.7	0.5476	6.96	5116	511.6
	51	79	7.9	83	8.3	1.7956	6.96	5091	509.1
	52	78	7.8	76	7.6	0.4096	6.96	5092	509.2
	53	63	6.3	76	7.6	0.4096	6.96	5108	510.8
	54	68	6.8	46	4.6	5.5696	6.96	5123	512.3
	55	68	6.8	22	2.2	22.6576	6.96	5123	512.3
	56	69	6.9	10	1	35.5216	6.96	5123	512.3
	57	72	7.2	8	0.8	37.9456	6.96	5120	512
	58	81	8.1	8	0.8	37.9456	6.96	5093	509.3
	59	82	8.2	15	1.5	29.8116	6.96	5104	510.4
	60	66	6.6	27	2.7	18.1476	6.96	5141	514.1
	61	65	6.5	27	2.7	18.1476	6.96	5136	513.6
	62	65	6.5	27	2.7	18.1476	6.96	5112	511.2
	63	76	7.6	27	2.7	18.1476	6.96	5115	511.5
	64	76	7.6	27	2.7	18.1476	6.96	5115	511.5
	65	72	7.2	27	2.7	18.1476	6.96	5132	513.2
	66	75	7.5	90	9	4.1616	6.96	5160	516
	67	70	7	72	7.2	0.0576	6.96	5149	514.9
	68	70	7	61	6.1	0.7396	6.96	5149	514.9
	69	65	6.5	61	6.1	0.7396	6.96	5174	517.4
	70	56	5.6	79	7.9	0.8836	6.96	5167	516.7
	71	34	3.4	96	9.6	6.9696	6.96	5198	519.8
	72	16	1.6	96	9.6	6.9696	6.96	5233	523.3
	73	8	0.8	81	8.1	1.2996	6.96	5235	523.5
	74	20	2	62	6.2	0.5776	6.96	5232	523.2
	75	24	2.4	64	6.4	0.3136	6.96	5222	522.2
	76	42	4.2	73	7.3	0.1156	6.96	5213	521.3
	77	42	4.2	78	7.8	0.7056	6.96	5213	521.3
	78	48	4.8	85	8.5	2.3716	6.96	5211	521.1
	79	60	6	69	6.9	0.0036	6.96	5193	519.3
	80	86	8.6	60	6	0.9216	6.96	5160	516
	81	98	9.8	60	6	0.9216	6.96	5154	515.4
	82	95	9.5	71	7.1	0.0196	6.96	5104	510.4
	83	95	9.5	82	8.2	1.5376	6.96	5104	510.4
	84	82	8.2	83	8.3	1.7956	6.96	5119	511.9
	85	73	7.3	72	7.2	0.0576	6.96	5111	511.1
	86	82	8.2	73	7.3	0.1156	6.96	5106	510.6
	87	94	9.4	72	7.2	0.0576	6.96	5101	510.1
	88	97	9.7	72	7.2	0.0576	6.96	5124	512.4
	89	89	8.9	72	7.2	0.0576	6.96	5126	512.6
	90	89	8.9	86	8.6	2.6896	6.96	5126	512.6
	91	85	8.5	83	8.3	1.7956	6.96	5101	510.1
	92	82	8.2	78	7.8	0.7056	6.96	5113	511.3
	93	86	8.6	66	6.6	0.1296	6.96	5128	512.8
	94	84	8.4	65	6.5	0.2116	6.96	5128	512.8
	95	81	8.1	73	7.3	0.1156	6.96	5193	519.3
	96	73	7.3	82	8.2	1.5376	6.96	5217	521.7
	97	73	7.3	81	8.1	1.2996	6.96	5217	521.7
	98	85	8.5	72	7.2	0.0576	6.96	5226	522.6
	99	86	8.6	72	7.2	0.0576	6.96	5226	522.6
	100	87	8.7	72	7.2	0.0576	6.96	5237	523.7
	101	80	8	72	7.2	0.0576	6.96	5233	523.3
	102	75	7.5	72	7.2	0.0576	6.96	5233	523.3
	103	77	7.7	72	7.2	0.0576	6.96	5220	522
	104	77	7.7	76	7.6	0.4096	6.96	5220	522
	105	84	8.4	74	7.4	0.1936	6.96	5187	518.7
	106	85	8.5	66	6.6	0.1296	6.96	5174	517.4
	107	87	8.7	57	5.7	1.5876	6.96	5158	515.8
	108	81	8.1	44	4.4	6.5536	6.96	5176	517.6
	109	80	8	16	1.6	28.7296	6.96	5163	516.3
	110	83	8.3	14	1.4	30.9136	6.96	5164	516.4
	111	80	8	14	1.4	30.9136	6.96	5151	515.1
	112	81	8.1	14	1.4	30.9136	6.96	5134	513.4
	113	78	7.8	14	1.4	30.9136	6.96	5124	512.4
	114	78	7.8	39	3.9	9.3636	6.96	5124	512.4
	115	83	8.3	35	3.5	11.9716	6.96	5136	513.6
	116	79	7.9	45	4.5	6.0516	6.96	5127	512.7
	117	87	8.7	75	7.5	0.2916	6.96	5118	511.8
	118	87	8.7	86	8.6	2.6896	6.96	5113	511.3
	119	85	8.5	104	10.4	11.8336	6.96	5119	511.9
	120	80	8	93	9.3	5.4756	6.96	5127	512.7
	121	80	8	84	8.4	2.0736	6.96	5127	512.7
	122	89	8.9	70	7	0.0016	6.96	5111	511.1
	123	85	8.5	70	7	0.0016	6.96	5134	513.4
	124	80	8	84	8.4	2.0736	6.96	5133	513.3
	125	62	6.2	94	9.4	5.9536	6.96	5138	513.8
	126	40	4	102	10.2	10.4976	6.96	5167	516.7
	127	22	2.2	94	9.4	5.9536	6.96	5171	517.1
	128	20	2	86	8.6	2.6896	6.96	5187	518.7
	129	7	0.7	84	8.4	2.0736	6.96	5211	521.1
	130	15	1.5	84	8.4	2.0736	6.96	5186	518.6
	131	24	2.4	86	8.6	2.6896	6.96	5166	516.6
	132	33	3.3	87	8.7	3.0276	6.96	5130	513
	133	36	3.6	83	8.3	1.7956	6.96	5159	515.9
	134	36	3.6	80	8	1.0816	6.96	5159	515.9
	135	60	6	73	7.3	0.1156	6.96	5159	515.9
	136	64	6.4	81	8.1	1.2996	6.96	5159	515.9
	137	97	9.7	81	8.1	1.2996	6.96	5149	514.9
	138	89	8.9	86	8.6	2.6896	6.96	5091	509.1
	139	61	6.1	80	8	1.0816	6.96	5150	515
	140	50	5	81	8.1	1.2996	6.96	5151	515.1
	141	73	7.3	85	8.5	2.3716	6.96	5163	516.3
	142	82	8.2	83	8.3	1.7956	6.96	5161	516.1
	143	82	8.2	89	8.9	3.7636	6.96	5161	516.1
	144	80	8	87	8.7	3.0276	6.96	5156	515.6
	145	76	7.6	87	8.7	3.0276	6.96	5126	512.6
	146	69	6.9	80	8	1.0816	6.96	5135	513.5
	147	69	6.9	80	8	1.0816	6.96	5143	514.3
	148	69	6.9	78	7.8	0.7056	6.96	5143	514.3
	149	69	6.9	81	8.1	1.2996	6.96	5143	514.3
	150	69	6.9	80	8	1.0816	6.96	5143	514.3
	151	69	6.9	81	8.1	1.2996	6.96	5143	514.3
	152	69	6.9	80	8	1.0816	6.96	5143	514.3
	153	70	7	80	8	1.0816	6.96	5158	515.8
	154	80	8	79	7.9	0.8836	6.96	5222	522.2
	155	77	7.7	82	8.2	1.5376	6.96	5226	522.6
	156	76	7.6	87	8.7	3.0276	6.96	5234	523.4
	157	76	7.6	84	8.4	2.0736	6.96	5234	523.4
	158	68	6.8	80	8	1.0816	6.96	5194	519.4
	159	60	6	78	7.8	0.7056	6.96	5210	521
	160	69	6.9	79	7.9	0.8836	6.96	5197	519.7
	161	74	7.4	82	8.2	1.5376	6.96	5151	515.1
	162	75	7.5	66	6.6	0.1296	6.96	5148	514.8
	163	71	7.1	43	4.3	7.0756	6.96	5128	512.8
	164	75	7.5	24	2.4	20.7936	6.96	5165	516.5
	165	75	7.5	12	1.2	33.1776	6.96	5165	516.5
	166	69	6.9	12	1.2	33.1776	6.96	5191	519.1
	167	77	7.7	14	1.4	30.9136	6.96	5169	516.9
	168	77	7.7	17	1.7	27.6676	6.96	5123	512.3
	169	67	6.7	22	2.2	22.6576	6.96	5154	515.4
	170	70	7	28	2.8	17.3056	6.96	5158	515.8
	171	75	7.5	34	3.4	12.6736	6.96	5115	511.5
	172	75	7.5	54	5.4	2.4336	6.96	5115	511.5
	173	75	7.5	79	7.9	0.8836	6.96	5107	510.7
	174	70	7	79	7.9	0.8836	6.96	5096	509.6
	175	76	7.6	99	9.9	8.6436	6.96	5097	509.7
	176	77	7.7	99	9.9	8.6436	6.96	5096	509.6
	177	74	7.4	99	9.9	8.6436	6.96	5119	511.9
	178	65	6.5	99	9.9	8.6436	6.96	5118	511.8
	179	61	6.1	99	9.9	8.6436	6.96	5116	511.6
	180	44	4.4	78	7.8	0.7056	6.96	5118	511.8
	181	27	2.7	83	8.3	1.7956	6.96	5134	513.4
	182	8	0.8	77	7.7	0.5476	6.96	5164	516.4
	183	8	0.8	77	7.7	0.5476	6.96	5164	516.4
	184	17	1.7	61	6.1	0.7396	6.96	5204	520.4
	185	35	3.5	62	6.2	0.5776	6.96	5197	519.7
	186	35	3.5	86	8.6	2.6896	6.96	5197	519.7
	187	34	3.4	90	9	4.1616	6.96	5190	519
	188	49	4.9	85	8.5	2.3716	6.96	5199	519.9
	189	65	6.5	62	6.2	0.5776	6.96	5174	517.4
	190	84	8.4	63	6.3	0.4356	6.96	5164	516.4
	191	92	9.2	67	6.7	0.0676	6.96	5151	515.1
	192	98	9.8	83	8.3	1.7956	6.96	5132	513.2
	193	98	9.8	83	8.3	1.7956	6.96	5132	513.2
	194	80	8	74	7.4	0.1936	6.96	5160	516
	195	73	7.3	73	7.3	0.1156	6.96	5191	519.1
	196	73	7.3	66	6.6	0.1296	6.96	5191	519.1
	197	92	9.2	68	6.8	0.0256	6.96	5176	517.6
	198	95	9.5	66	6.6	0.1296	6.96	5159	515.9
	199	95	9.5	78	7.8	0.7056	6.96	5153	515.3
	200	87	8.7	78	7.8	0.7056	6.96	5144	514.4
	201	82	8.2	64	6.4	0.3136	6.96	5120	512
	202	81	8.1	64	6.4	0.3136	6.96	5133	513.3
	203	87	8.7	68	6.8	0.0256	6.96	5115	511.5
	204	86	8.6	84	8.4	2.0736	6.96	5104	510.4
	205	87	8.7	84	8.4	2.0736	6.96	5123	512.3
	206	79	7.9	78	7.8	0.7056	6.96	5147	514.7
	207	79	7.9	71	7.1	0.0196	6.96	5147	514.7
	208	85	8.5	71	7.1	0.0196	6.96	5156	515.6
	209	81	8.1	73	7.3	0.1156	6.96	5147	514.7
	210	82	8.2	73	7.3	0.1156	6.96	5151	515.1
	211	82	8.2	70	7	0.0016	6.96	5151	515.1
	212	77	7.7	72	7.2	0.0576	6.96	5148	514.8
	213	77	7.7	75	7.5	0.2916	6.96	5148	514.8
	214	82	8.2	62	6.2	0.5776	6.96	5121	512.1
	215	85	8.5	62	6.2	0.5776	6.96	5100	510
	216	86	8.6	69	6.9	0.0036	6.96	5099	509.9
	217	81	8.1	66	6.6	0.1296	6.96	5101	510.1
	218	80	8	42	4.2	7.6176	6.96	5099	509.9
	219	80	8	18	1.8	26.6256	6.96	5097	509.7
	220	84	8.4	21	2.1	23.6196	6.96	5099	509.9
	221	82	8.2	20	2	24.6016	6.96	5081	508.1
	222	77	7.7	19	1.9	25.6036	6.96	5079	507.9
	223	77	7.7	41	4.1	8.1796	6.96	5079	507.9
	224	80	8	43	4.3	7.0756	6.96	5088	508.8
	225	84	8.4	54	5.4	2.4336	6.96	5095	509.5
	226	79	7.9	68	6.8	0.0256	6.96	5103	510.3
	227	84	8.4	68	6.8	0.0256	6.96	5104	510.4
	228	86	8.6	86	8.6	2.6896	6.96	5088	508.8
	229	80	8	103	10.3	11.1556	6.96	5091	509.1
	230	80	8	96	9.6	6.9696	6.96	5091	509.1
	231	79	7.9	82	8.2	1.5376	6.96	5120	512
	232	80	8	72	7.2	0.0576	6.96	5115	511.5
	233	83	8.3	84	8.4	2.0736	6.96	5105	510.5
	234	78	7.8	93	9.3	5.4756	6.96	5106	510.6
	235	61	6.1	101	10.1	9.8596	6.96	5133	513.3
	236	38	3.8	94	9.4	5.9536	6.96	5150	515
	237	16	1.6	94	9.4	5.9536	6.96	5170	517
	238	8	0.8	94	9.4	5.9536	6.96	5193	519.3
	239	8	0.8	94	9.4	5.9536	6.96	5190	519
	240	8	0.8	94	9.4	5.9536	6.96	5180	518
	241	15	1.5	94	9.4	5.9536	6.96	5192	519.2
	242	27	2.7	82	8.2	1.5376	6.96	5187	518.7
	243	38	3.8	80	8	1.0816	6.96	5168	516.8
	244	53	5.3	79	7.9	0.8836	6.96	5173	517.3
	245	53	5.3	83	8.3	1.7956	6.96	5173	517.3
	246	75	7.5	81	8.1	1.2996	6.96	5191	519.1
	247	88	8.8	82	8.2	1.5376	6.96	5138	513.8
	248	74	7.4	82	8.2	1.5376	6.96	5155	515.5
	249	74	7.4	78	7.8	0.7056	6.96	5155	515.5
	250	47	4.7	80	8	1.0816	6.96	5153	515.3
	251	67	6.7	79	7.9	0.8836	6.96	5225	522.5
	252	75	7.5	83	8.3	1.7956	6.96	5209	520.9
	253	90	9	84	8.4	2.0736	6.96	5155	515.5
	254	83	8.3	88	8.8	3.3856	6.96	5155	515.5
	255	65	6.5	81	8.1	1.2996	6.96	5178	517.8
	256	53	5.3	80	8	1.0816	6.96	5216	521.6
	257	71	7.1	80	8	1.0816	6.96	5185	518.5
	258	71	7.1	82	8.2	1.5376	6.96	5185	518.5
	259	85	8.5	83	8.3	1.7956	6.96	5158	515.8
	260	79	7.9	83	8.3	1.7956	6.96	5174	517.4
	261	70	7	87	8.7	3.0276	6.96	5162	516.2
	262	66	6.6	80	8	1.0816	6.96	5182	518.2
	263	68	6.8	76	7.6	0.4096	6.96	5176	517.6
	264	73	7.3	76	7.6	0.4096	6.96	5148	514.8
	265	78	7.8	82	8.2	1.5376	6.96	5137	513.7
	266	78	7.8	78	7.8	0.7056	6.96	5148	514.8
	267	76	7.6	80	8	1.0816	6.96	5148	514.8
	268	68	6.8	79	7.9	0.8836	6.96	5156	515.6
	269	61	6.1	79	7.9	0.8836	6.96	5148	514.8
	270	61	6.1	77	7.7	0.5476	6.96	5148	514.8
	271	75	7.5	71	7.1	0.0196	6.96	5105	510.5
	272	79	7.9	50	5	3.8416	6.96	5098	509.8
	273	68	6.8	31	3.1	14.8996	6.96	5117	511.7
	274	58	5.8	15	1.5	29.8116	6.96	5184	518.4
	275	69	6.9	15	1.5	29.8116	6.96	5177	517.7
	276	78	7.8	8	0.8	37.9456	6.96	5151	515.1
	277	74	7.4	10	1	35.5216	6.96	5142	514.2
	278	81	8.1	19	1.9	25.6036	6.96	5173	517.3
	279	81	8.1	24	2.4	20.7936	6.96	5173	517.3
	280	71	7.1	30	3	15.6816	6.96	5167	516.7
	281	65	6.5	34	3.4	12.6736	6.96	5196	519.6
	282	64	6.4	57	5.7	1.5876	6.96	5196	519.6
	283	77	7.7	71	7.1	0.0196	6.96	5160	516
	284	81	8.1	94	9.4	5.9536	6.96	5131	513.1
	285	64	6.4	72	7.2	0.0576	6.96	5163	516.3
	286	73	7.3	63	6.3	0.4356	6.96	5187	518.7
	287	73	7.3	63	6.3	0.4356	6.96	5159	515.9
	288	73	7.3	61	6.1	0.7396	6.96	5159	515.9
	289	57	5.7	73	7.3	0.1156	6.96	5142	514.2
	290	44	4.4	79	7.9	0.8836	6.96	5145	514.5
	291	24	2.4	84	8.4	2.0736	6.96	5165	516.5
	292	15	1.5	67	6.7	0.0676	6.96	5176	517.6
	293	25	2.5	54	5.4	2.4336	6.96	5182	518.2
	294	12	1.2	66	6.6	0.1296	6.96	5144	514.4
	295	39	3.9	81	8.1	1.2996	6.96	5152	515.2
	296	39	3.9	88	8.8	3.3856	6.96	5147	514.7
	297	39	3.9	81	8.1	1.2996	6.96	5147	514.7
	298	51	5.1	81	8.1	1.2996	6.96	5134	513.4
	299	75	7.5	58	5.8	1.3456	6.96	5113	511.3
	300	86	8.6	60	6	0.9216	6.96	5099	509.9
	301	104	10.4	65	6.5	0.2116	6.96	5097	509.7
	302	87	8.7	77	7.7	0.5476	6.96	5088	508.8
	303	83	8.3	78	7.8	0.7056	6.96	5120	512
	304	70	7	75	7.5	0.2916	6.96	5125	512.5
	305	70	7	60	6	0.9216	6.96	5125	512.5
	306	91	9.1	64	6.4	0.3136	6.96	5129	512.9
	307	93	9.3	64	6.4	0.3136	6.96	5100	510
	308	91	9.1	74	7.4	0.1936	6.96	5118	511.8
	309	83	8.3	82	8.2	1.5376	6.96	5114	511.4
	310	87	8.7	71	7.1	0.0196	6.96	5114	511.4
	311	85	8.5	66	6.6	0.1296	6.96	5092	509.2
	312	91	9.1	75	7.5	0.2916	6.96	5120	512
	313	88	8.8	74	7.4	0.1936	6.96	5109	510.9
	314	88	8.8	75	7.5	0.2916	6.96	5152	515.2
	315	88	8.8	73	7.3	0.1156	6.96	5152	515.2
	316	81	8.1	80	8	1.0816	6.96	5158	515.8
	317	79	7.9	73	7.3	0.1156	6.96	5154	515.4
	318	83	8.3	73	7.3	0.1156	6.96	5173	517.3
	319	87	8.7	70	7	0.0016	6.96	5184	518.4
	320	82	8.2	69	6.9	0.0036	6.96	5194	519.4
	321	79	7.9	74	7.4	0.1936	6.96	5190	519
	322	83	8.3	80	8	1.0816	6.96	5182	518.2
	323	81	8.1	67	6.7	0.0676	6.96	5162	516.2
	324	84	8.4	60	6	0.9216	6.96	5147	514.7
	325	85	8.5	65	6.5	0.2116	6.96	5135	513.5
	326	85	8.5	60	6	0.9216	6.96	5135	513.5
	327	84	8.4	50	5	3.8416	6.96	5124	512.4
	328	80	8	21	2.1	23.6196	6.96	5148	514.8
	329	79	7.9	10	1	35.5216	6.96	5148	514.8
	330	79	7.9	15	1.5	29.8116	6.96	5154	515.4
	331	79	7.9	15	1.5	29.8116	6.96	5164	516.4
	332	84	8.4	14	1.4	30.9136	6.96	5134	513.4
	333	81	8.1	41	4.1	8.1796	6.96	5149	514.9
	334	83	8.3	34	3.4	12.6736	6.96	5163	516.3
	335	74	7.4	50	5	3.8416	6.96	5175	517.5
	336	80	8	67	6.7	0.0676	6.96	5185	518.5
	337	80	8	84	8.4	2.0736	6.96	5185	518.5
	338	77	7.7	101	10.1	9.8596	6.96	5181	518.1
	339	77	7.7	97	9.7	7.5076	6.96	5193	519.3
	340	78	7.8	80	8	1.0816	6.96	5184	518.4
	341	78	7.8	74	7.4	0.1936	6.96	5184	518.4
	342	78	7.8	83	8.3	1.7956	6.96	5184	518.4
	343	78	7.8	97	9.7	7.5076	6.96	5184	518.4
	344	78	7.8	100	10	9.2416	6.96	5184	518.4
	345	78	7.8	100	10	9.2416	6.96	5184	518.4
	346	16	1.6	94	9.4	5.9536	6.96	5189	518.9
	347	7	0.7	77	7.7	0.5476	6.96	5246	524.6
	348	8	0.8	81	8.1	1.2996	6.96	5237	523.7
	349	8	0.8	85	8.5	2.3716	6.96	5213	521.3
	350	15	1.5	92	9.2	5.0176	6.96	5198	519.8
	351	25	2.5	83	8.3	1.7956	6.96	5162	516.2
	352	38	3.8	81	8.1	1.2996	6.96	5143	514.3
	353	51	5.1	78	7.8	0.7056	6.96	5135	513.5
	354	51	5.1	83	8.3	1.7956	6.96	5135	513.5
	355	74	7.4	84	8.4	2.0736	6.96	5128	512.8
	356	96	9.6	82	8.2	1.5376	6.96	5106	510.6
	357	89	8.9	82	8.2	1.5376	6.96	5101	510.1
	358	63	6.3	79	7.9	0.8836	6.96	5113	511.3
	359	51	5.1	79	7.9	0.8836	6.96	5137	513.7
	360	71	7.1	78	7.8	0.7056	6.96	5139	513.9
	361	85	8.5	78	7.8	0.7056	6.96	5126	512.6
	362	85	8.5	78	7.8	0.7056	6.96	5126	512.6
	363	83	8.3	78	7.8	0.7056	6.96	5151	515.1
	364	78	7.8	78	7.8	0.7056	6.96	5160	516
	365	66	6.6	78	7.8	0.7056	6.96	5161	516.1
	366	64	6.4	81	8.1	1.2996	6.96	5180	518
	367	74	7.4	84	8.4	2.0736	6.96	5159	515.9
	368	87	8.7	84	8.4	2.0736	6.96	5176	517.6
	369	80	8	80	8	1.0816	6.96	5183	518.3
	370	80	8	84	8.4	2.0736	6.96	5183	518.3
	371	57	5.7	83	8.3	1.7956	6.96	5236	523.6
	372	57	5.7	77	7.7	0.5476	6.96	5236	523.6
	373	72	7.2	78	7.8	0.7056	6.96	5213	521.3
	374	81	8.1	79	7.9	0.8836	6.96	5200	520
	375	79	7.9	79	7.9	0.8836	6.96	5163	516.3
	376	71	7.1	83	8.3	1.7956	6.96	5177	517.7
	377	57	5.7	78	7.8	0.7056	6.96	5153	515.3
	378	72	7.2	77	7.7	0.5476	6.96	5164	516.4
	379	69	6.9	80	8	1.0816	6.96	5151	515.1
	380	69	6.9	80	8	1.0816	6.96	5151	515.1
	381	86	8.6	57	5.7	1.5876	6.96	5110	511
	382	66	6.6	30	3	15.6816	6.96	5105	510.5
	383	68	6.8	30	3	15.6816	6.96	5104	510.4
	384	71	7.1	15	1.5	29.8116	6.96	5105	510.5
	385	69	6.9	15	1.5	29.8116	6.96	5093	509.3
	386	69	6.9	12	1.2	33.1776	6.96	5093	509.3
	387	82	8.2	26	2.6	19.0096	6.96	5087	508.7
	388	77	7.7	24	2.4	20.7936	6.96	5070	507
	389	66	6.6	33	3.3	13.3956	6.96	5096	509.6
	390	64	6.4	39	3.9	9.3636	6.96	5104	510.4
	391	72	7.2	58	5.8	1.3456	6.96	5104	510.4
	392	80	8	70	7	0.0016	6.96	5087	508.7
	393	85	8.5	102	10.2	10.4976	6.96	5091	509.1
	394	85	8.5	84	8.4	2.0736	6.96	5091	509.1
	395	73	7.3	84	8.4	2.0736	6.96	5101	510.1
	396	73	7.3	84	8.4	2.0736	6.96	5075	507.5
	397	73	7.3	84	8.4	2.0736	6.96	5075	507.5
	398	63	6.3	84	8.4	2.0736	6.96	5093	509.3
	399	47	4.7	84	8.4	2.0736	6.96	5088	508.8
	400	34	3.4	84	8.4	2.0736	6.96	5091	509.1
	401	8	0.8	80	8	1.0816	6.96	5117	511.7
	402	12	1.2	60	6	0.9216	6.96	5136	513.6
	403	8	0.8	55	5.5	2.1316	6.96	5121	512.1
	404	8	0.8	76	7.6	0.4096	6.96	5121	512.1
	405	41	4.1	83	8.3	1.7956	6.96	5109	510.9
	406	38	3.8	86	8.6	2.6896	6.96	5098	509.8
	407	53	5.3	77	7.7	0.5476	6.96	5096	509.6
	408	79	7.9	77	7.7	0.5476	6.96	5095	509.5
	409	79	7.9	62	6.2	0.5776	6.96	5095	509.5
	410	94	9.4	59	5.9	1.1236	6.96	5081	508.1
	411	93	9.3	74	7.4	0.1936	6.96	5083	508.3
	412	83	8.3	85	8.5	2.3716	6.96	5089	508.9
	413	80	8	85	8.5	2.3716	6.96	5095	509.5
	414	83	8.3	75	7.5	0.2916	6.96	5103	510.3
	415	86	8.6	56	5.6	1.8496	6.96	5104	510.4
	416	100	10	77	7.7	0.5476	6.96	5098	509.8
	417	100	10	80	8	1.0816	6.96	5098	509.8
	418	90	9	77	7.7	0.5476	6.96	5100	510
	419	80	8	67	6.7	0.0676	6.96	5113	511.3
	420	86	8.6	70	7	0.0016	6.96	5115	511.5
	421	90	9	72	7.2	0.0576	6.96	5137	513.7
	422	89	8.9	72	7.2	0.0576	6.96	5133	513.3
	423	86	8.6	71	7.1	0.0196	6.96	5146	514.6
	424	82	8.2	71	7.1	0.0196	6.96	5179	517.9
	425	82	8.2	81	8.1	1.2996	6.96	5179	517.9
	426	83	8.3	66	6.6	0.1296	6.96	5196	519.6
	427	80	8	65	6.5	0.2116	6.96	5187	518.7
	428	84	8.4	64	6.4	0.3136	6.96	5202	520.2
	429	85	8.5	78	7.8	0.7056	6.96	5196	519.6
	430	80	8	81	8.1	1.2996	6.96	5198	519.8
	431	77	7.7	76	7.6	0.4096	6.96	5194	519.4
	432	77	7.7	76	7.6	0.4096	6.96	5194	519.4
	433	83	8.3	64	6.4	0.3136	6.96	5157	515.7
	434	85	8.5	69	6.9	0.0036	6.96	5139	513.9
	435	82	8.2	67	6.7	0.0676	6.96	5128	512.8
	436	84	8.4	53	5.3	2.7556	6.96	5115	511.5
	437	79	7.9	27	2.7	18.1476	6.96	5111	511.1
	438	84	8.4	10	1	35.5216	6.96	5111	511.1
	439	83	8.3	10	1	35.5216	6.96	5090	509
	440	83	8.3	10	1	35.5216	6.96	5090	509
	441	88	8.8	14	1.4	30.9136	6.96	5076	507.6
	442	80	8	51	5.1	3.4596	6.96	5056	505.6
	443	80	8	40	4	8.7616	6.96	5083	508.3
	444	82	8.2	57	5.7	1.5876	6.96	5098	509.8
	445	82	8.2	64	6.4	0.3136	6.96	5088	508.8
	446	79	7.9	85	8.5	2.3716	6.96	5092	509.2
	447	80	8	85	8.5	2.3716	6.96	5090	509
	448	80	8	101	10.1	9.8596	6.96	5090	509
	449	82	8.2	85	8.5	2.3716	6.96	5091	509.1
	450	77	7.7	79	7.9	0.8836	6.96	5104	510.4
	451	83	8.3	82	8.2	1.5376	6.96	5129	512.9
	452	76	7.6	82	8.2	1.5376	6.96	5131	513.1
	453	76	7.6	90	9	4.1616	6.96	5131	513.1
	454	46	4.6	93	9.3	5.4756	6.96	5143	514.3
	455	22	2.2	94	9.4	5.9536	6.96	5165	516.5
	456	10	1	87	8.7	3.0276	6.96	5194	519.4
	457	8	0.8	86	8.6	2.6896	6.96	5214	521.4
	458	8	0.8	83	8.3	1.7956	6.96	5218	521.8
	459	15	1.5	92	9.2	5.0176	6.96	5199	519.9
	460	27	2.7	92	9.2	5.0176	6.96	5217	521.7
	461	27	2.7	90	9	4.1616	6.96	5217	521.7
	462	27	2.7	89	8.9	3.7636	6.96	5217	521.7
	463	27	2.7	79	7.9	0.8836	6.96	5217	521.7
	464	27	2.7	75	7.5	0.2916	6.96	5217	521.7
	465	27	2.7	80	8	1.0816	6.96	5217	521.7
	466	90	9	85	8.5	2.3716	6.96	5103	510.3
	467	72	7.2	81	8.1	1.2996	6.96	5144	514.4
	468	61	6.1	78	7.8	0.7056	6.96	5123	512.3
	469	61	6.1	79	7.9	0.8836	6.96	5136	513.6
	470	79	7.9	82	8.2	1.5376	6.96	5138	513.8
	471	96	9.6	82	8.2	1.5376	6.96	5098	509.8
	472	96	9.6	86	8.6	2.6896	6.96	5098	509.8
	473	81	8.1	79	7.9	0.8836	6.96	5093	509.3
	474	62	6.2	81	8.1	1.2996	6.96	5135	513.5
	475	64	6.4	83	8.3	1.7956	6.96	5133	513.3
	476	73	7.3	80	8	1.0816	6.96	5117	511.7
	477	78	7.8	80	8	1.0816	6.96	5097	509.7
	478	85	8.5	80	8	1.0816	6.96	5125	512.5
	479	69	6.9	88	8.8	3.3856	6.96	5156	515.6
	480	60	6	80	8	1.0816	6.96	5186	518.6
	481	60	6	80	8	1.0816	6.96	5186	518.6
	482	71	7.1	79	7.9	0.8836	6.96	5187	518.7
	483	82	8.2	89	8.9	3.7636	6.96	5152	515.2
	484	83	8.3	83	8.3	1.7956	6.96	5119	511.9
	485	72	7.2	79	7.9	0.8836	6.96	5150	515
	486	73	7.3	80	8	1.0816	6.96	5149	514.9
	487	72	7.2	80	8	1.0816	6.96	5113	511.3
	488	72	7.2	74	7.4	0.1936	6.96	5098	509.8
	489	72	7.2	74	7.4	0.1936	6.96	5098	509.8
	490	86	8.6	67	6.7	0.0676	6.96	5091	509.1
	491	83	8.3	46	4.6	5.5696	6.96	5087	508.7
	492	78	7.8	27	2.7	18.1476	6.96	5104	510.4
	493	66	6.6	15	1.5	29.8116	6.96	5110	511
	494	65	6.5	5	0.5	41.7316	6.96	5120	512
	495	73	7.3	15	1.5	29.8116	6.96	5096	509.6
	496	82	8.2	17	1.7	27.6676	6.96	5095	509.5
	497	81	8.1	22	2.2	22.6576	6.96	5101	510.1
	498	72	7.2	22	2.2	22.6576	6.96	5116	511.6
	499	72	7.2	41	4.1	8.1796	6.96	5116	511.6
	500	72	7.2	55	5.5	2.1316	6.96	5116	511.6
	501	72	7.2	61	6.1	0.7396	6.96	5116	511.6
	502	72	7.2	89	8.9	3.7636	6.96	5116	511.6
	503	72	7.2	84	8.4	2.0736	6.96	5116	511.6
	504	76	7.6	71	7.1	0.0196	6.96	5128	512.8
	505	74	7.4	71	7.1	0.0196	6.96	5149	514.9
	506	66	6.6	67	6.7	0.0676	6.96	5166	516.6
	507	57	5.7	67	6.7	0.0676	6.96	5135	513.5
	508	44	4.4	83	8.3	1.7956	6.96	5145	514.5
	509	16	1.6	87	8.7	3.0276	6.96	5211	521.1
	510	14	1.4	70	7	0.0016	6.96	5220	522
	511	14	1.4	56	5.6	1.8496	6.96	5230	523
	512	14	1.4	55	5.5	2.1316	6.96	5230	523
	513	14	1.4	55	5.5	2.1316	6.96	5221	522.1
	514	39	3.9	78	7.8	0.7056	6.96	5222	522.2
	515	35	3.5	91	9.1	4.5796	6.96	5198	519.8
	516	45	4.5	75	7.5	0.2916	6.96	5200	520
	517	75	7.5	59	5.9	1.1236	6.96	5200	520
	518	86	8.6	68	6.8	0.0256	6.96	5161	516.1
	519	104	10.4	74	7.4	0.1936	6.96	5145	514.5
	520	93	9.3	81	8.1	1.2996	6.96	5126	512.6
	521	84	8.4	78	7.8	0.7056	6.96	5162	516.2
	522	70	7	73	7.3	0.1156	6.96	5176	517.6
	523	70	7	73	7.3	0.1156	6.96	5176	517.6
	524	84	8.4	70	7	0.0016	6.96	5171	517.1
	525	94	9.4	69	6.9	0.0036	6.96	5120	512
	526	102	10.2	72	7.2	0.0576	6.96	5127	512.7
	527	94	9.4	74	7.4	0.1936	6.96	5104	510.4
	528	86	8.6	86	8.6	2.6896	6.96	5126	512.6
	529	84	8.4	74	7.4	0.1936	6.96	5095	509.5
	530	84	8.4	60	6	0.9216	6.96	5095	509.5
	531	86	8.6	65	6.5	0.2116	6.96	5100	510
	532	87	8.7	80	8	1.0816	6.96	5115	511.5
	533	83	8.3	85	8.5	2.3716	6.96	5175	517.5
	534	80	8	76	7.6	0.4096	6.96	5199	519.9
	535	73	7.3	66	6.6	0.1296	6.96	5213	521.3
	536	81	8.1	70	7	0.0016	6.96	5213	521.3
	537	81	8.1	75	7.5	0.2916	6.96	5213	521.3
	538	86	8.6	84	8.4	2.0736	6.96	5205	520.5
	539	80	8	84	8.4	2.0736	6.96	5229	522.9
	540	81	8.1	72	7.2	0.0576	6.96	5213	521.3
	541	85	8.5	70	7	0.0016	6.96	5197	519.7
	542	83	8.3	74	7.4	0.1936	6.96	5206	520.6
	543	89	8.9	64	6.4	0.3136	6.96	5187	518.7
	544	87	8.7	64	6.4	0.3136	6.96	5180	518
	545	87	8.7	60	6	0.9216	6.96	5180	518
	546	80	8	31	3.1	14.8996	6.96	5181	518.1
	547	80	8	18	1.8	26.6256	6.96	5181	518.1
	548	78	7.8	12	1.2	33.1776	6.96	5183	518.3
	549	81	8.1	27	2.7	18.1476	6.96	5193	519.3
	550	80	8	33	3.3	13.3956	6.96	5176	517.6
	551	81	8.1	33	3.3	13.3956	6.96	5162	516.2
	552	80	8	39	3.9	9.3636	6.96	5169	516.9
	553	80	8	57	5.7	1.5876	6.96	5169	516.9
	554	79	7.9	74	7.4	0.1936	6.96	5168	516.8
	555	82	8.2	88	8.8	3.3856	6.96	5158	515.8
	556	87	8.7	102	10.2	10.4976	6.96	5148	514.8
	557	84	8.4	102	10.2	10.4976	6.96	5136	513.6
	558	80	8	96	9.6	6.9696	6.96	5126	512.6
	559	78	7.8	84	8.4	2.0736	6.96	5126	512.6
	560	79	7.9	79	7.9	0.8836	6.96	5110	511
	561	82	8.2	83	8.3	1.7956	6.96	5099	509.9
	562	66	6.6	94	9.4	5.9536	6.96	5108	510.8
	563	43	4.3	95	9.5	6.4516	6.96	5119	511.9
	564	24	2.4	95	9.5	6.4516	6.96	5138	513.8
	565	12	1.2	85	8.5	2.3716	6.96	5126	512.6
	566	12	1.2	85	8.5	2.3716	6.96	5126	512.6
	567	14	1.4	80	8	1.0816	6.96	5150	515
	568	17	1.7	86	8.6	2.6896	6.96	5156	515.6
	569	22	2.2	82	8.2	1.5376	6.96	5148	514.8
	570	28	2.8	85	8.5	2.3716	6.96	5147	514.7
	571	34	3.4	78	7.8	0.7056	6.96	5149	514.9
	572	54	5.4	77	7.7	0.5476	6.96	5142	514.2
	573	79	7.9	77	7.7	0.5476	6.96	5113	511.3
	574	79	7.9	84	8.4	2.0736	6.96	5113	511.3
	575	99	9.9	81	8.1	1.2996	6.96	5090	509
	576	99	9.9	79	7.9	0.8836	6.96	5090	509
	577	99	9.9	77	7.7	0.5476	6.96	5090	509
	578	99	9.9	80	8	1.0816	6.96	5090	509
	579	99	9.9	80	8	1.0816	6.96	5090	509
	580	78	7.8	81	8.1	1.2996	6.96	5085	508.5
	581	83	8.3	84	8.4	2.0736	6.96	5088	508.8
	582	77	7.7	84	8.4	2.0736	6.96	5086	508.6
	583	77	7.7	85	8.5	2.3716	6.96	5086	508.6
	584	61	6.1	85	8.5	2.3716	6.96	5105	510.5
	585	62	6.2	84	8.4	2.0736	6.96	5121	512.1
	586	86	8.6	83	8.3	1.7956	6.96	5129	512.9
	587	90	9	83	8.3	1.7956	6.96	5131	513.1
	588	85	8.5	80	8	1.0816	6.96	5152	515.2
	589	62	6.2	80	8	1.0816	6.96	5178	517.8
	590	63	6.3	83	8.3	1.7956	6.96	5205	520.5
	591	67	6.7	80	8	1.0816	6.96	5194	519.4
	592	83	8.3	80	8	1.0816	6.96	5181	518.1
	593	83	8.3	79	7.9	0.8836	6.96	5181	518.1
	594	74	7.4	74	7.4	0.1936	6.96	5179	517.9
	595	73	7.3	83	8.3	1.7956	6.96	5188	518.8
	596	66	6.6	83	8.3	1.7956	6.96	5178	517.8
	597	68	6.8	78	7.8	0.7056	6.96	5180	518
	598	66	6.6	78	7.8	0.7056	6.96	5171	517.1
	599	78	7.8	67	6.7	0.0676	6.96	5153	515.3
	600	78	7.8	48	4.8	4.6656	6.96	5115	511.5
	601	64	6.4	21	2.1	23.6196	6.96	5137	513.7
	602	64	6.4	12	1.2	33.1776	6.96	5137	513.7
	603	68	6.8	7	0.7	39.1876	6.96	5186	518.6
	604	84	8.4	19	1.9	25.6036	6.96	5149	514.9
	605	84	8.4	19	1.9	25.6036	6.96	5149	514.9
	606	78	7.8	17	1.7	27.6676	6.96	5134	513.4
	607	71	7.1	28	2.8	17.3056	6.96	5152	515.2
	608	71	7.1	38	3.8	9.9856	6.96	5172	517.2
	609	73	7.3	57	5.7	1.5876	6.96	5180	518
	610	73	7.3	80	8	1.0816	6.96	5171	517.1
	611	70	7	94	9.4	5.9536	6.96	5132	513.2
	612	72	7.2	94	9.4	5.9536	6.96	5116	511.6
	613	75	7.5	72	7.2	0.0576	6.96	5148	514.8
	614	62	6.2	59	5.9	1.1236	6.96	5133	513.3
	615	62	6.2	54	5.4	2.4336	6.96	5133	513.3
	616	69	6.9	70	7	0.0016	6.96	5123	512.3
	617	66	6.6	82	8.2	1.5376	6.96	5086	508.6
	618	42	4.2	90	9	4.1616	6.96	5099	509.9
	619	18	1.8	75	7.5	0.2916	6.96	5102	510.2
	620	21	2.1	66	6.6	0.1296	6.96	5129	512.9
	621	20	2	63	6.3	0.4356	6.96	5148	514.8
	622	19	1.9	72	7.2	0.0576	6.96	5140	514
	623	41	4.1	81	8.1	1.2996	6.96	5132	513.2
	624	43	4.3	83	8.3	1.7956	6.96	5132	513.2
	625	54	5.4	71	7.1	0.0196	6.96	5122	512.2
	626	68	6.8	60	6	0.9216	6.96	5124	512.4
	627	68	6.8	60	6	0.9216	6.96	5124	512.4
	628	86	8.6	67	6.7	0.0676	6.96	5112	511.2
	629	103	10.3	85	8.5	2.3716	6.96	5111	511.1
	630	96	9.6	87	8.7	3.0276	6.96	5107	510.7
	631	82	8.2	72	7.2	0.0576	6.96	5123	512.3
	632	72	7.2	72	7.2	0.0576	6.96	5153	515.3
	633	84	8.4	64	6.4	0.3136	6.96	5143	514.3
	634	93	9.3	64	6.4	0.3136	6.96	5135	513.5
	635	101	10.1	72	7.2	0.0576	6.96	5123	512.3
	636	94	9.4	81	8.1	1.2996	6.96	5147	514.7
	637	94	9.4	81	8.1	1.2996	6.96	5147	514.7
	638	94	9.4	68	6.8	0.0256	6.96	5147	514.7
	639	94	9.4	74	7.4	0.1936	6.96	5147	514.7
	640	94	9.4	74	7.4	0.1936	6.96	5147	514.7
	641	94	9.4	78	7.8	0.7056	6.96	5147	514.7
	642	82	8.2	71	7.1	0.0196	6.96	5146	514.6
	643	80	8	75	7.5	0.2916	6.96	5163	516.3
	644	79	7.9	74	7.4	0.1936	6.96	5206	520.6
	645	83	8.3	73	7.3	0.1156	6.96	5211	521.1
	646	81	8.1	65	6.5	0.2116	6.96	5217	521.7
	647	82	8.2	76	7.6	0.4096	6.96	5211	521.1
	648	82	8.2	82	8.2	1.5376	6.96	5211	521.1
	649	78	7.8	67	6.7	0.0676	6.96	5191	519.1
	650	80	8	67	6.7	0.0676	6.96	5179	517.9
	651	79	7.9	70	7	0.0016	6.96	5142	514.2
	652	83	8.3	61	6.1	0.7396	6.96	5113	511.3
	653	84	8.4	61	6.1	0.7396	6.96	5101	510.1
	654	88	8.8	64	6.4	0.3136	6.96	5100	510
	655	81	8.1	36	3.6	11.2896	6.96	5104	510.4
	656	80	8	15	1.5	29.8116	6.96	5102	510.2
	657	80	8	12	1.2	33.1776	6.96	5102	510.2
	658	82	8.2	15	1.5	29.8116	6.96	5100	510
	659	83	8.3	17	1.7	27.6676	6.96	5113	511.3
	660	83	8.3	34	3.4	12.6736	6.96	5101	510.1
	661	87	8.7	34	3.4	12.6736	6.96	5106	510.6
	662	80	8	49	4.9	4.2436	6.96	5107	510.7
	663	76	7.6	58	5.8	1.3456	6.96	5121	512.1
	664	76	7.6	76	7.6	0.4096	6.96	5121	512.1
	665	82	8.2	91	9.1	4.5796	6.96	5110	511
	666	78	7.8	98	9.8	8.0656	6.96	5112	511.2
	667	80	8	85	8.5	2.3716	6.96	5114	511.4
	668	79	7.9	79	7.9	0.8836	6.96	5124	512.4
	669	79	7.9	79	7.9	0.8836	6.96	5135	513.5
	670	77	7.7	82	8.2	1.5376	6.96	5146	514.6
	671	71	7.1	91	9.1	4.5796	6.96	5106	510.6
	672	50	5	97	9.7	7.5076	6.96	5123	512.3
	673	31	3.1	92	9.2	5.0176	6.96	5144	514.4
	674	15	1.5	83	8.3	1.7956	6.96	5176	517.6
	675	15	1.5	81	8.1	1.2996	6.96	5176	517.6
	676	8	0.8	84	8.4	2.0736	6.96	5210	521
	677	10	1	91	9.1	4.5796	6.96	5199	519.9
	678	19	1.9	91	9.1	4.5796	6.96	5199	519.9
	679	24	2.4	87	8.7	3.0276	6.96	5193	519.3
	680	30	3	83	8.3	1.7956	6.96	5199	519.9
	681	34	3.4	78	7.8	0.7056	6.96	5211	521.1
	682	57	5.7	84	8.4	2.0736	6.96	5212	521.2
	683	71	7.1	84	8.4	2.0736	6.96	5193	519.3
	684	94	9.4	83	8.3	1.7956	6.96	5168	516.8
	685	72	7.2	82	8.2	1.5376	6.96	5162	516.2
	686	63	6.3	80	8	1.0816	6.96	5210	521
	687	63	6.3	80	8	1.0816	6.96	5210	521
	688	61	6.1	80	8	1.0816	6.96	5218	521.8
	689	73	7.3	78	7.8	0.7056	6.96	5228	522.8
	690	79	7.9	85	8.5	2.3716	6.96	5203	520.3
	691	84	8.4	85	8.5	2.3716	6.96	5202	520.2
	692	67	6.7	84	8.4	2.0736	6.96	5221	522.1
	693	54	5.4	85	8.5	2.3716	6.96	5221	522.1
	694	66	6.6	85	8.5	2.3716	6.96	5245	524.5
	695	81	8.1	84	8.4	2.0736	6.96	5199	519.9
	696	88	8.8	86	8.6	2.6896	6.96	5214	521.4
	697	81	8.1	84	8.4	2.0736	6.96	5233	523.3
	698	81	8.1	84	8.4	2.0736	6.96	5233	523.3
	699	58	5.8	89	8.9	3.7636	6.96	5294	529.4
	700	60	6	80	8	1.0816	6.96	5312	531.2
	701	65	6.5	80	8	1.0816	6.96	5280	528
	702	77	7.7	80	8	1.0816	6.96	5267	526.7
	703	78	7.8	80	8	1.0816	6.96	5215	521.5
	704	75	7.5	80	8	1.0816	6.96	5198	519.8
	705	60	6	80	8	1.0816	6.96	5188	518.8
	706	64	6.4	78	7.8	0.7056	6.96	5165	516.5
	707	64	6.4	81	8.1	1.2996	6.96	5165	516.5
	708	74	7.4	68	6.8	0.0256	6.96	5116	511.6
	709	82	8.2	68	6.8	0.0256	6.96	5094	509.4
	710	71	7.1	31	3.1	14.8996	6.96	5100	510
	711	66	6.6	20	2	24.6016	6.96	5143	514.3
	712	75	7.5	8	0.8	37.9456	6.96	5137	513.7
	713	74	7.4	10	1	35.5216	6.96	5143	514.3
	714	75	7.5	10	1	35.5216	6.96	5133	513.3
	715	73	7.3	20	2	24.6016	6.96	5126	512.6
	716	80	8	27	2.7	18.1476	6.96	5127	512.7
	717	73	7.3	38	3.8	9.9856	6.96	5169	516.9
	718	73	7.3	54	5.4	2.4336	6.96	5169	516.9
	719	70	7	66	6.6	0.1296	6.96	5178	517.8
	720	69	6.9	66	6.6	0.1296	6.96	5185	518.5
	721	74	7.4	83	8.3	1.7956	6.96	5160	516
	722	80	8	74	7.4	0.1936	6.96	5165	516.5
	723	67	6.7	50	5	3.8416	6.96	5176	517.6
	724	60	6	57	5.7	1.5876	6.96	5218	521.8
	725	65	6.5	79	7.9	0.8836	6.96	5200	520
	726	60	6	91	9.1	4.5796	6.96	5183	518.3
	727	50	5	91	9.1	4.5796	6.96	5173	517.3
	728	21	2.1	88	8.8	3.3856	6.96	5220	522
	729	10	1	65	6.5	0.2116	6.96	5246	524.6
	730	15	1.5	55	5.5	2.1316	6.96	5225	522.5
	731	15	1.5	74	7.4	0.1936	6.96	5225	522.5
	732	14	1.4	83	8.3	1.7956	6.96	5224	522.4
	733	41	4.1	78	7.8	0.7056	6.96	5201	520.1
	734	34	3.4	70	7	0.0016	6.96	5161	516.1
	735	50	5	65	6.5	0.2116	6.96	5160	516
	736	67	6.7	64	6.4	0.3136	6.96	5147	514.7
	737	84	8.4	68	6.8	0.0256	6.96	5127	512.7
	738	101	10.1	68	6.8	0.0256	6.96	5103	510.3
	739	97	9.7	77	7.7	0.5476	6.96	5093	509.3
	740	80	8	83	8.3	1.7956	6.96	5094	509.4
	741	74	7.4	72	7.2	0.0576	6.96	5107	510.7
	742	83	8.3	57	5.7	1.5876	6.96	5112	511.2
	743	97	9.7	61	6.1	0.7396	6.96	5101	510.1
	744	100	10	80	8	1.0816	6.96	5092	509.2
	745	100	10	80	8	1.0816	6.96	5092	509.2
	746	94	9.4	72	7.2	0.0576	6.96	5097	509.7
	747	77	7.7	67	6.7	0.0676	6.96	5100	510
	748	81	8.1	66	6.6	0.1296	6.96	5097	509.7
	749	85	8.5	73	7.3	0.1156	6.96	5106	510.6
	750	92	9.2	76	7.6	0.4096	6.96	5113	511.3
	751	83	8.3	83	8.3	1.7956	6.96	5100	510
	752	81	8.1	83	8.3	1.7956	6.96	5118	511.8
	753	78	7.8	67	6.7	0.0676	6.96	5139	513.9
	754	83	8.3	62	6.2	0.5776	6.96	5141	514.1
	755	84	8.4	68	6.8	0.0256	6.96	5151	515.1
	756	82	8.2	75	7.5	0.2916	6.96	5182	518.2
	757	82	8.2	75	7.5	0.2916	6.96	5182	518.2
	758	79	7.9	78	7.8	0.7056	6.96	5206	520.6
	759	79	7.9	78	7.8	0.7056	6.96	5180	518
	760	78	7.8	70	7	0.0016	6.96	5121	512.1
	761	78	7.8	66	6.6	0.1296	6.96	5121	512.1
	762	78	7.8	65	6.5	0.2116	6.96	5121	512.1
	763	78	7.8	59	5.9	1.1236	6.96	5121	512.1
	764	78	7.8	34	3.4	12.6736	6.96	5121	512.1
	765	78	7.8	11	1.1	34.3396	6.96	5121	512.1
	766	81	8.1	15	1.5	29.8116	6.96	5125	512.5
	767	84	8.4	17	1.7	27.6676	6.96	5100	510
	768	84	8.4	17	1.7	27.6676	6.96	5096	509.6
	769	80	8	15	1.5	29.8116	6.96	5096	509.6
	770	84	8.4	38	3.8	9.9856	6.96	5096	509.6
	771	83	8.3	43	4.3	7.0756	6.96	5097	509.7
	772	77	7.7	59	5.9	1.1236	6.96	5100	510
	773	78	7.8	82	8.2	1.5376	6.96	5130	513
	774	79	7.9	82	8.2	1.5376	6.96	5112	511.2
	775	79	7.9	94	9.4	5.9536	6.96	5112	511.2
	776	83	8.3	104	10.4	11.8336	6.96	5121	512.1
	777	78	7.8	86	8.6	2.6896	6.96	5133	513.3
	778	77	7.7	89	8.9	3.7636	6.96	5163	516.3
	779	80	8	82	8.2	1.5376	6.96	5160	516
	780	80	8	90	9	4.1616	6.96	5136	513.6
	781	57	5.7	90	9	4.1616	6.96	5147	514.7
	782	30	3	99	9.9	8.6436	6.96	5180	518
	783	30	3	90	9	4.1616	6.96	5180	518
	784	15	1.5	89	8.9	3.7636	6.96	5206	520.6
	785	15	1.5	85	8.5	2.3716	6.96	5193	519.3
	786	12	1.2	85	8.5	2.3716	6.96	5216	521.6
	787	26	2.6	86	8.6	2.6896	6.96	5216	521.6
	788	24	2.4	90	9	4.1616	6.96	5204	520.4
	789	33	3.3	82	8.2	1.5376	6.96	5198	519.8
	790	39	3.9	80	8	1.0816	6.96	5181	518.1
	791	58	5.8	83	8.3	1.7956	6.96	5156	515.6
	792	70	7	83	8.3	1.7956	6.96	5125	512.5
	793	102	10.2	84	8.4	2.0736	6.96	5103	510.3
	794	84	8.4	86	8.6	2.6896	6.96	5097	509.7
	795	84	8.4	84	8.4	2.0736	6.96	5097	509.7
	796	84	8.4	80	8	1.0816	6.96	5097	509.7
	797	84	8.4	83	8.3	1.7956	6.96	5097	509.7
	798	84	8.4	83	8.3	1.7956	6.96	5097	509.7		6.96	166.94
	799	84	8.4	85	8.5	2.3716	6.96	5097	509.7
	800	84	8.4	81	8.1	1.2996	6.96	5097	509.7
	801	80	8		5564.7	3927	6.96	5110	511
					均方差	2.26

## Sheet: #4
	#4 DXX11X195
	Serial Number	active power (initial)	active power (processing)	mean square error	active power average value	DC Bus Voltage (initial)	DC Bus Voltage (processing)
	Time interval/200mS	0.1kW	1kW		V	0.1V	V
	1	89	8.9	1.0816	7.86	5126	512.6
	2	89	8.9	1.0816	7.86	5127	512.7
	3	82	8.2	0.1156	7.86	5122	512.2
	4	95	9.5	2.6896	7.86	5116	511.6
	5	105	10.5	6.9696	7.86	5108	510.8
	6	98	9.8	3.7636	7.86	5122	512.2
	7	98	9.8	3.7636	7.86	5122	512.2
	8	94	9.4	2.3716	7.86	5136	513.6
	9	88	8.8	0.8836	7.86	5132	513.2
	10	96	9.6	3.0276	7.86	5127	512.7
	11	104	10.4	6.4516	7.86	5143	514.3
	12	94	9.4	2.3716	7.86	5151	515.1
	13	82	8.2	0.1156	7.86	5152	515.2
	14	82	8.2	0.1156	7.86	5152	515.2
	15	95	9.5	2.6896	7.86	5150	515
	16	92	9.2	1.7956	7.86	5149	514.9
	17	96	9.6	3.0276	7.86	5165	516.5
	18	88	8.8	0.8836	7.86	5178	517.8
	19	94	9.4	2.3716	7.86	5178	517.8
	20	97	9.7	3.3856	7.86	5199	519.9
	21	90	9	1.2996	7.86	5188	518.8
	22	91	9.1	1.5376	7.86	5189	518.9
	23	82	8.2	0.1156	7.86	5158	515.8
	24	82	8.2	0.1156	7.86	5156	515.6
	25	47	4.7	9.9856	7.86	5143	514.3
	26	20	2	34.3396	7.86	5118	511.8
	27	12	1.2	44.3556	7.86	5118	511.8
	28	2	0.2	58.6756	7.86	5110	511
	29	2	0.2	58.6756	7.86	5116	511.6
	30	7	0.7	51.2656	7.86	5109	510.9
	31	31	3.1	22.6576	7.86	5124	512.4
	32	31	3.1	22.6576	7.86	5124	512.4
	33	55	5.5	5.5696	7.86	5108	510.8
	34	56	5.6	5.1076	7.86	5111	511.1
	35	78	7.8	0.0036	7.86	5101	510.1
	36	102	10.2	5.4756	7.86	5117	511.7
	37	100	10	4.5796	7.86	5108	510.8
	38	92	9.2	1.7956	7.86	5130	513
	39	92	9.2	1.7956	7.86	5137	513.7
	40	93	9.3	2.0736	7.86	5129	512.9
	41	93	9.3	2.0736	7.86	5138	513.8
	42	103	10.3	5.9536	7.86	5163	516.3
	43	99	9.9	4.1616	7.86	5170	517
	44	97	9.7	3.3856	7.86	5161	516.1
	45	90	9	1.2996	7.86	5161	516.1
	46	90	9	1.2996	7.86	5133	513.3
	47	96	9.6	3.0276	7.86	5155	515.5
	48	96	9.6	3.0276	7.86	5173	517.3
	49	88	8.8	0.8836	7.86	5141	514.1
	50	88	8.8	0.8836	7.86	5133	513.3
	51	84	8.4	0.2916	7.86	5133	513.3
	52	87	8.7	0.7056	7.86	5116	511.6
	53	93	9.3	2.0736	7.86	5116	511.6
	54	87	8.7	0.7056	7.86	5125	512.5
	55	89	8.9	1.0816	7.86	5143	514.3
	56	85	8.5	0.4096	7.86	5134	513.4
	57	86	8.6	0.5476	7.86	5112	511.2
	58	85	8.5	0.4096	7.86	5104	510.4
	59	91	9.1	1.5376	7.86	5117	511.7
	60	92	9.2	1.7956	7.86	5117	511.7
	61	92	9.2	1.7956	7.86	5171	517.1
	62	78	7.8	0.0036	7.86	5153	515.3
	63	86	8.6	0.5476	7.86	5134	513.4
	64	88	8.8	0.8836	7.86	5138	513.8
	65	90	9	1.2996	7.86	5143	514.3
	66	80	8	0.0196	7.86	5198	519.8
	67	92	9.2	1.7956	7.86	5195	519.5
	68	90	9	1.2996	7.86	5178	517.8
	69	90	9	1.2996	7.86	5178	517.8
	70	84	8.4	0.2916	7.86	5173	517.3
	71	86	8.6	0.5476	7.86	5206	520.6
	72	87	8.7	0.7056	7.86	5238	523.8
	73	82	8.2	0.1156	7.86	5228	522.8
	74	86	8.6	0.5476	7.86	5238	523.8
	75	88	8.8	0.8836	7.86	5230	523
	76	91	9.1	1.5376	7.86	5230	523
	77	85	8.5	0.4096	7.86	5220	522
	78	56	5.6	5.1076	7.86	5233	523.3
	79	56	5.6	5.1076	7.86	5216	521.6
	80	33	3.3	20.7936	7.86	5190	519
	81	15	1.5	40.4496	7.86	5122	512.2
	82	12	1.2	44.3556	7.86	5147	514.7
	83	6	0.6	52.7076	7.86	5137	513.7
	84	32	3.2	21.7156	7.86	5125	512.5
	85	24	2.4	29.8116	7.86	5125	512.5
	86	24	2.4	29.8116	7.86	5128	512.8
	87	40	4	14.8996	7.86	5130	513
	88	51	5.1	7.6176	7.86	5129	512.9
	89	70	7	0.7396	7.86	5133	513.3
	90	93	9.3	2.0736	7.86	5135	513.5
	91	117	11.7	14.7456	7.86	5128	512.8
	92	97	9.7	3.3856	7.86	5127	512.7
	93	97	9.7	3.3856	7.86	5127	512.7
	94	79	7.9	0.0016	7.86	5163	516.3
	95	79	7.9	0.0016	7.86	5201	520.1
	96	101	10.1	5.0176	7.86	5231	523.1
	97	105	10.5	6.9696	7.86	5273	527.3
	98	103	10.3	5.9536	7.86	5278	527.8
	99	85	8.5	0.4096	7.86	5278	527.8
	100	82	8.2	0.1156	7.86	5294	529.4
	101	95	9.5	2.6896	7.86	5276	527.6
	102	107	10.7	8.0656	7.86	5272	527.2
	103	100	10	4.5796	7.86	5254	525.4
	104	100	10	4.5796	7.86	5226	522.6
	105	85	8.5	0.4096	7.86	5190	519
	106	87	8.7	0.7056	7.86	5190	519
	107	96	9.6	3.0276	7.86	5160	516
	108	101	10.1	5.0176	7.86	5193	519.3
	109	102	10.2	5.4756	7.86	5173	517.3
	110	93	9.3	2.0736	7.86	5180	518
	111	82	8.2	0.1156	7.86	5184	518.4
	112	89	8.9	1.0816	7.86	5184	518.4
	113	98	9.8	3.7636	7.86	5150	515
	114	100	10	4.5796	7.86	5126	512.6
	115	87	8.7	0.7056	7.86	5155	515.5
	116	87	8.7	0.7056	7.86	5162	516.2
	117	88	8.8	0.8836	7.86	5134	513.4
	118	93	9.3	2.0736	7.86	5134	513.4
	119	95	9.5	2.6896	7.86	5144	514.4
	120	97	9.7	3.3856	7.86	5139	513.9
	121	92	9.2	1.7956	7.86	5128	512.8
	122	87	8.7	0.7056	7.86	5133	513.3
	123	87	8.7	0.7056	7.86	5133	513.3
	124	92	9.2	1.7956	7.86	5126	512.6
	125	95	9.5	2.6896	7.86	5153	515.3
	126	91	9.1	1.5376	7.86	5183	518.3
	127	88	8.8	0.8836	7.86	5177	517.7
	128	94	9.4	2.3716	7.86	5193	519.3
	129	94	9.4	2.3716	7.86	5201	520.1
	130	94	9.4	2.3716	7.86	5211	521.1
	131	95	9.5	2.6896	7.86	5180	518
	132	92	9.2	1.7956	7.86	5141	514.1
	133	71	7.1	0.5776	7.86	5169	516.9
	134	38	3.8	16.4836	7.86	5176	517.6
	135	21	2.1	33.1776	7.86	5176	517.6
	136	14	1.4	41.7316	7.86	5171	517.1
	137	0	0	61.7796	7.86	5133	513.3
	138	7	0.7	51.2656	7.86	5138	513.8
	139	7	0.7	51.2656	7.86	5168	516.8
	140	11	1.1	45.6976	7.86	5160	516
	141	40	4	14.8996	7.86	5160	516
	142	42	4.2	13.3956	7.86	5186	518.6
	143	63	6.3	2.4336	7.86	5176	517.6
	144	81	8.1	0.0576	7.86	5176	517.6
	145	99	9.9	4.1616	7.86	5166	516.6
	146	95	9.5	2.6896	7.86	5145	514.5
	147	100	10	4.5796	7.86	5155	515.5
	148	100	10	4.5796	7.86	5161	516.1
	149	94	9.4	2.3716	7.86	5188	518.8
	150	89	8.9	1.0816	7.86	5204	520.4
	151	97	9.7	3.3856	7.86	5224	522.4
	152	102	10.2	5.4756	7.86	5224	522.4
	153	97	9.7	3.3856	7.86	5263	526.3
	154	98	9.8	3.7636	7.86	5253	525.3
	155	91	9.1	1.5376	7.86	5237	523.7
	156	94	9.4	2.3716	7.86	5250	525
	157	94	9.4	2.3716	7.86	5223	522.3
	158	94	9.4	2.3716	7.86	5204	520.4
	159	91	9.1	1.5376	7.86	5200	520
	160	87	8.7	0.7056	7.86	5208	520.8
	161	71	7.1	0.5776	7.86	5192	519.2
	162	90	9	1.2996	7.86	5136	513.6
	163	93	9.3	2.0736	7.86	5145	514.5
	164	88	8.8	0.8836	7.86	5145	514.5
	165	77	7.7	0.0256	7.86	5200	520
	166	87	8.7	0.7056	7.86	5218	521.8
	167	88	8.8	0.8836	7.86	5188	518.8
	168	88	8.8	0.8836	7.86	5147	514.7
	169	81	8.1	0.0576	7.86	5137	513.7
	170	85	8.5	0.4096	7.86	5140	514
	171	85	8.5	0.4096	7.86	5175	517.5
	172	85	8.5	0.4096	7.86	5155	515.5
	173	85	8.5	0.4096	7.86	5102	510.2
	174	85	8.5	0.4096	7.86	5097	509.7
	175	85	8.5	0.4096	7.86	5101	510.1
	176	85	8.5	0.4096	7.86	5138	513.8
	177	85	8.5	0.4096	7.86	5141	514.1
	178	85	8.5	0.4096	7.86	5114	511.4
	179	85	8.5	0.4096	7.86	5114	511.4
	180	86	8.6	0.5476	7.86	5127	512.7
	181	91	9.1	1.5376	7.86	5130	513
	182	87	8.7	0.7056	7.86	5181	518.1
	183	87	8.7	0.7056	7.86	5207	520.7
	184	87	8.7	0.7056	7.86	5177	517.7
	185	87	8.7	0.7056	7.86	5193	519.3
	186	91	9.1	1.5376	7.86	5216	521.6
	187	85	8.5	0.4096	7.86	5229	522.9
	188	59	5.9	3.8416	7.86	5209	520.9
	189	36	3.6	18.1476	7.86	5192	519.2
	190	21	2.1	33.1776	7.86	5192	519.2
	191	10	1	47.0596	7.86	5197	519.7
	192	14	1.4	41.7316	7.86	5150	515
	193	13	1.3	43.0336	7.86	5188	518.8
	194	19	1.9	35.5216	7.86	5199	519.9
	195	19	1.9	35.5216	7.86	5199	519.9
	196	34	3.4	19.8916	7.86	5199	519.9
	197	48	4.8	9.3636	7.86	5191	519.1
	198	66	6.6	1.5876	7.86	5188	518.8
	199	88	8.8	0.8836	7.86	5178	517.8
	200	102	10.2	5.4756	7.86	5169	516.9
	201	103	10.3	5.9536	7.86	5154	515.4
	202	83	8.3	0.1936	7.86	5146	514.6
	203	82	8.2	0.1156	7.86	5126	512.6
	204	82	8.2	0.1156	7.86	5138	513.8
	205	91	9.1	1.5376	7.86	5183	518.3
	206	98	9.8	3.7636	7.86	5195	519.5
	207	109	10.9	9.2416	7.86	5195	519.5
	208	95	9.5	2.6896	7.86	5198	519.8
	209	87	8.7	0.7056	7.86	5188	518.8
	210	87	8.7	0.7056	7.86	5188	518.8
	211	106	10.6	7.5076	7.86	5184	518.4
	212	102	10.2	5.4756	7.86	5198	519.8
	213	93	9.3	2.0736	7.86	5154	515.4
	214	93	9.3	2.0736	7.86	5155	515.5
	215	86	8.6	0.5476	7.86	5155	515.5
	216	92	9.2	1.7956	7.86	5149	514.9
	217	98	9.8	3.7636	7.86	5128	512.8
	218	101	10.1	5.0176	7.86	5134	513.4
	219	90	9	1.2996	7.86	5133	513.3
	220	87	8.7	0.7056	7.86	5127	512.7
	221	87	8.7	0.7056	7.86	5113	511.3
	222	90	9	1.2996	7.86	5115	511.5
	223	96	9.6	3.0276	7.86	5115	511.5
	224	105	10.5	6.9696	7.86	5114	511.4
	225	90	9	1.2996	7.86	5129	512.9
	226	80	8	0.0196	7.86	5154	515.4
	227	90	9	1.2996	7.86	5132	513.2
	228	99	9.9	4.1616	7.86	5134	513.4
	229	98	9.8	3.7636	7.86	5126	512.6
	230	98	9.8	3.7636	7.86	5126	512.6
	231	89	8.9	1.0816	7.86	5138	513.8
	232	94	9.4	2.3716	7.86	5143	514.3
	233	91	9.1	1.5376	7.86	5145	514.5
	234	94	9.4	2.3716	7.86	5136	513.6
	235	91	9.1	1.5376	7.86	5145	514.5
	236	97	9.7	3.3856	7.86	5145	514.5
	237	98	9.8	3.7636	7.86	5172	517.2
	238	88	8.8	0.8836	7.86	5201	520.1
	239	91	9.1	1.5376	7.86	5215	521.5
	240	91	9.1	1.5376	7.86	5203	520.3
	241	100	10	4.5796	7.86	5191	519.1
	242	88	8.8	0.8836	7.86	5209	520.9
	243	54	5.4	6.0516	7.86	5194	519.4
	244	39	3.9	15.6816	7.86	5208	520.8
	245	23	2.3	30.9136	7.86	5208	520.8
	246	5	0.5	54.1696	7.86	5221	522.1
	247	-2	-0.2	64.9636	7.86	5190	519
	248	2	0.2	58.6756	7.86	5164	516.4
	249	11	1.1	45.6976	7.86	5171	517.1
	250	11	1.1	45.6976	7.86	5230	523
	251	43	4.3	12.6736	7.86	5236	523.6
	252	47	4.7	9.9856	7.86	5211	521.1
	253	65	6.5	1.8496	7.86	5224	522.4
	254	78	7.8	0.0036	7.86	5224	522.4
	255	103	10.3	5.9536	7.86	5204	520.4
	256	107	10.7	8.0656	7.86	5214	521.4
	257	94	9.4	2.3716	7.86	5218	521.8
	258	88	8.8	0.8836	7.86	5206	520.6
	259	94	9.4	2.3716	7.86	5178	517.8
	260	94	9.4	2.3716	7.86	5173	517.3
	261	101	10.1	5.0176	7.86	5173	517.3
	262	101	10.1	5.0176	7.86	5242	524.2
	263	97	9.7	3.3856	7.86	5227	522.7
	264	95	9.5	2.6896	7.86	5194	519.4
	265	90	9	1.2996	7.86	5183	518.3
	266	96	9.6	3.0276	7.86	5181	518.1
	267	96	9.6	3.0276	7.86	5195	519.5
	268	87	8.7	0.7056	7.86	5186	518.6
	269	83	8.3	0.1936	7.86	5177	517.7
	270	83	8.3	0.1936	7.86	5161	516.1
	271	85	8.5	0.4096	7.86	5139	513.9
	272	91	9.1	1.5376	7.86	5139	513.9
	273	89	8.9	1.0816	7.86	5135	513.5
	274	86	8.6	0.5476	7.86	5211	521.1
	275	89	8.9	1.0816	7.86	5217	521.7
	276	88	8.8	0.8836	7.86	5187	518.7
	277	88	8.8	0.8836	7.86	5176	517.6
	278	89	8.9	1.0816	7.86	5157	515.7
	279	89	8.9	1.0816	7.86	5169	516.9
	280	89	8.9	1.0816	7.86	5235	523.5
	281	89	8.9	1.0816	7.86	5205	520.5
	282	87	8.7	0.7056	7.86	5205	520.5
	283	88	8.8	0.8836	7.86	5200	520
	284	80	8	0.0196	7.86	5191	519.1
	285	82	8.2	0.1156	7.86	5175	517.5
	286	91	9.1	1.5376	7.86	5222	522.2
	287	85	8.5	0.4096	7.86	5182	518.2
	288	88	8.8	0.8836	7.86	5173	517.3
	289	89	8.9	1.0816	7.86	5187	518.7
	290	86	8.6	0.5476	7.86	5187	518.7
	291	86	8.6	0.5476	7.86	5192	519.2
	292	93	9.3	2.0736	7.86	5178	517.8
	293	88	8.8	0.8836	7.86	5193	519.3
	294	86	8.6	0.5476	7.86	5206	520.6
	295	88	8.8	0.8836	7.86	5185	518.5
	296	86	8.6	0.5476	7.86	5136	513.6
	297	56	5.6	5.1076	7.86	5165	516.5
	298	56	5.6	5.1076	7.86	5143	514.3
	299	29	2.9	24.6016	7.86	5143	514.3
	300	15	1.5	40.4496	7.86	5133	513.3
	301	15	1.5	40.4496	7.86	5130	513
	302	6	0.6	52.7076	7.86	5123	512.3
	303	19	1.9	35.5216	7.86	5138	513.8
	304	21	2.1	33.1776	7.86	5131	513.1
	305	36	3.6	18.1476	7.86	5149	514.9
	306	53	5.3	6.5536	7.86	5144	514.4
	307	61	6.1	3.0976	7.86	5147	514.7
	308	72	7.2	0.4356	7.86	5153	515.3
	309	72	7.2	0.4356	7.86	5144	514.4
	310	105	10.5	6.9696	7.86	5131	513.1
	311	103	10.3	5.9536	7.86	5126	512.6
	312	87	8.7	0.7056	7.86	5157	515.7
	313	77	7.7	0.0256	7.86	5168	516.8
	314	87	8.7	0.7056	7.86	5193	519.3
	315	87	8.7	0.7056	7.86	5193	519.3
	316	108	10.8	8.6436	7.86	5197	519.7
	317	112	11.2	11.1556	7.86	5200	520
	318	90	9	1.2996	7.86	5219	521.9
	319	82	8.2	0.1156	7.86	5226	522.6
	320	97	9.7	3.3856	7.86	5225	522.5
	321	108	10.8	8.6436	7.86	5223	522.3
	322	100	10	4.5796	7.86	5223	522.3
	323	92	9.2	1.7956	7.86	5181	518.1
	324	80	8	0.0196	7.86	5189	518.9
	325	93	9.3	2.0736	7.86	5173	517.3
	326	99	9.9	4.1616	7.86	5163	516.3
	327	99	9.9	4.1616	7.86	5178	517.8
	328	98	9.8	3.7636	7.86	5182	518.2
	329	93	9.3	2.0736	7.86	5182	518.2
	330	84	8.4	0.2916	7.86	5197	519.7
	331	90	9	1.2996	7.86	5190	519
	332	97	9.7	3.3856	7.86	5166	516.6
	333	93	9.3	2.0736	7.86	5157	515.7
	334	96	9.6	3.0276	7.86	5187	518.7
	335	91	9.1	1.5376	7.86	5223	522.3
	336	88	8.8	0.8836	7.86	5216	521.6
	337	92	9.2	1.7956	7.86	5216	521.6
	338	103	10.3	5.9536	7.86	5208	520.8
	339	103	10.3	5.9536	7.86	5228	522.8
	340	85	8.5	0.4096	7.86	5225	522.5
	341	85	8.5	0.4096	7.86	5234	523.4
	342	84	8.4	0.2916	7.86	5226	522.6
	343	94	9.4	2.3716	7.86	5234	523.4
	344	96	9.6	3.0276	7.86	5234	523.4
	345	89	8.9	1.0816	7.86	5242	524.2
	346	85	8.5	0.4096	7.86	5242	524.2
	347	94	9.4	2.3716	7.86	5262	526.2
	348	93	9.3	2.0736	7.86	5243	524.3
	349	93	9.3	2.0736	7.86	5253	525.3
	350	92	9.2	1.7956	7.86	5216	521.6
	351	90	9	1.2996	7.86	5205	520.5
	352	80	8	0.0196	7.86	5183	518.3
	353	49	4.9	8.7616	7.86	5154	515.4
	354	24	2.4	29.8116	7.86	5157	515.7
	355	14	1.4	41.7316	7.86	5157	515.7
	356	6	0.6	52.7076	7.86	5153	515.3
	357	4	0.4	55.6516	7.86	5137	513.7
	358	4	0.4	55.6516	7.86	5137	513.7
	359	9	0.9	48.4416	7.86	5157	515.7
	360	41	4.1	14.1376	7.86	5186	518.6
	361	50	5	8.1796	7.86	5187	518.7
	362	61	6.1	3.0976	7.86	5167	516.7
	363	61	6.1	3.0976	7.86	5182	518.2
	364	82	8.2	0.1156	7.86	5182	518.2
	365	97	9.7	3.3856	7.86	5205	520.5
	366	105	10.5	6.9696	7.86	5198	519.8
	367	97	9.7	3.3856	7.86	5215	521.5
	368	93	9.3	2.0736	7.86	5215	521.5
	369	94	9.4	2.3716	7.86	5235	523.5
	370	104	10.4	6.4516	7.86	5235	523.5
	371	98	9.8	3.7636	7.86	5272	527.2
	372	98	9.8	3.7636	7.86	5252	525.2
	373	93	9.3	2.0736	7.86	5255	525.5
	374	89	8.9	1.0816	7.86	5243	524.3
	375	93	9.3	2.0736	7.86	5219	521.9
	376	99	9.9	4.1616	7.86	5216	521.6
	377	94	9.4	2.3716	7.86	5170	517
	378	87	8.7	0.7056	7.86	5162	516.2
	379	85	8.5	0.4096	7.86	5155	515.5
	380	85	8.5	0.4096	7.86	5119	511.9
	381	87	8.7	0.7056	7.86	5078	507.8
	382	90	9	1.2996	7.86	5078	507.8
	383	88	8.8	0.8836	7.86	5100	510
	384	77	7.7	0.0256	7.86	5126	512.6
	385	88	8.8	0.8836	7.86	5126	512.6
	386	88	8.8	0.8836	7.86	5097	509.7
	387	87	8.7	0.7056	7.86	5082	508.2
	388	87	8.7	0.7056	7.86	5117	511.7
	389	89	8.9	1.0816	7.86	5117	511.7
	390	83	8.3	0.1936	7.86	5117	511.7
	391	81	8.1	0.0576	7.86	5118	511.8
	392	91	9.1	1.5376	7.86	5128	512.8
	393	90	9	1.2996	7.86	5109	510.9
	394	90	9	1.2996	7.86	5108	510.8
	395	82	8.2	0.1156	7.86	5114	511.4
	396	87	8.7	0.7056	7.86	5124	512.4
	397	86	8.6	0.5476	7.86	5119	511.9
	398	90	9	1.2996	7.86	5091	509.1
	399	85	8.5	0.4096	7.86	5092	509.2
	400	92	9.2	1.7956	7.86	5116	511.6
	401	88	8.8	0.8836	7.86	5116	511.6
	402	88	8.8	0.8836	7.86	5147	514.7
	403	87	8.7	0.7056	7.86	5152	515.2
	404	83	8.3	0.1936	7.86	5123	512.3
	405	85	8.5	0.4096	7.86	5114	511.4
	406	82	8.2	0.1156	7.86	5114	511.4
	407	67	6.7	1.3456	7.86	5122	512.2
	408	42	4.2	13.3956	7.86	5125	512.5
	409	15	1.5	40.4496	7.86	5129	512.9
	410	10	1	47.0596	7.86	5103	510.3
	411	9	0.9	48.4416	7.86	5099	509.9
	412	7	0.7	51.2656	7.86	5122	512.2
	413	20	2	34.3396	7.86	5122	512.2
	414	27	2.7	26.6256	7.86	5119	511.9
	415	50	5	8.1796	7.86	5127	512.7
	416	50	5	8.1796	7.86	5120	512
	417	60	6	3.4596	7.86	5117	511.7
	418	73	7.3	0.3136	7.86	5127	512.7
	419	98	9.8	3.7636	7.86	5134	513.4
	420	112	11.2	11.1556	7.86	5146	514.6
	421	85	8.5	0.4096	7.86	5155	515.5
	422	83	8.3	0.1936	7.86	5157	515.7
	423	90	9	1.2996	7.86	5157	515.7
	424	90	9	1.2996	7.86	5169	516.9
	425	97	9.7	3.3856	7.86	5202	520.2
	426	106	10.6	7.5076	7.86	5242	524.2
	427	99	9.9	4.1616	7.86	5241	524.1
	428	85	8.5	0.4096	7.86	5243	524.3
	429	87	8.7	0.7056	7.86	5228	522.8
	430	106	10.6	7.5076	7.86	5238	523.8
	431	106	10.6	7.5076	7.86	5238	523.8
	432	95	9.5	2.6896	7.86	5210	521
	433	95	9.5	2.6896	7.86	5191	519.1
	434	80	8	0.0196	7.86	5158	515.8
	435	91	9.1	1.5376	7.86	5152	515.2
	436	97	9.7	3.3856	7.86	5106	510.6
	437	101	10.1	5.0176	7.86	5127	512.7
	438	94	9.4	2.3716	7.86	5096	509.6
	439	89	8.9	1.0816	7.86	5096	509.6
	440	88	8.8	0.8836	7.86	5096	509.6
	441	94	9.4	2.3716	7.86	5076	507.6
	442	97	9.7	3.3856	7.86	5081	508.1
	443	96	9.6	3.0276	7.86	5116	511.6
	444	96	9.6	3.0276	7.86	5111	511.1
	445	88	8.8	0.8836	7.86	5113	511.3
	446	90	9	1.2996	7.86	5102	510.2
	447	96	9.6	3.0276	7.86	5102	510.2
	448	96	9.6	3.0276	7.86	5113	511.3
	449	98	9.8	3.7636	7.86	5113	511.3
	450	85	8.5	0.4096	7.86	5124	512.4
	451	90	9	1.2996	7.86	5133	513.3
	452	88	8.8	0.8836	7.86	5150	515
	453	88	8.8	0.8836	7.86	5155	515.5
	454	91	9.1	1.5376	7.86	5149	514.9
	455	92	9.2	1.7956	7.86	5185	518.5
	456	95	9.5	2.6896	7.86	5199	519.9
	457	93	9.3	2.0736	7.86	5211	521.1
	458	94	9.4	2.3716	7.86	5233	523.3
	459	94	9.4	2.3716	7.86	5223	522.3
	460	94	9.4	2.3716	7.86	5223	522.3
	461	94	9.4	2.3716	7.86	5204	520.4
	462	61	6.1	3.0976	7.86	5196	519.6
	463	40	4	14.8996	7.86	5182	518.2
	464	28	2.8	25.6036	7.86	5188	518.8
	465	5	0.5	54.1696	7.86	5174	517.4
	466	4	0.4	55.6516	7.86	5133	513.3
	467	2	0.2	58.6756	7.86	5138	513.8
	468	9	0.9	48.4416	7.86	5138	513.8
	469	37	3.7	17.3056	7.86	5172	517.2
	470	37	3.7	17.3056	7.86	5169	516.9
	471	50	5	8.1796	7.86	5134	513.4
	472	66	6.6	1.5876	7.86	5124	512.4
	473	81	8.1	0.0576	7.86	5125	512.5
	474	98	9.8	3.7636	7.86	5120	512
	475	100	10	4.5796	7.86	5162	516.2
	476	94	9.4	2.3716	7.86	5163	516.3
	477	87	8.7	0.7056	7.86	5143	514.3
	478	87	8.7	0.7056	7.86	5143	514.3
	479	90	9	1.2996	7.86	5160	516
	480	98	9.8	3.7636	7.86	5206	520.6
	481	99	9.9	4.1616	7.86	5213	521.3
	482	90	9	1.2996	7.86	5204	520.4
	483	89	8.9	1.0816	7.86	5198	519.8
	484	97	9.7	3.3856	7.86	5180	518
	485	96	9.6	3.0276	7.86	5180	518
	486	84	8.4	0.2916	7.86	5170	517
	487	83	8.3	0.1936	7.86	5168	516.8
	488	83	8.3	0.1936	7.86	5138	513.8
	489	85	8.5	0.4096	7.86	5124	512.4
	490	91	9.1	1.5376	7.86	5113	511.3
	491	87	8.7	0.7056	7.86	5123	512.3
	492	86	8.6	0.5476	7.86	5123	512.3
	493	88	8.8	0.8836	7.86	5125	512.5
	494	77	7.7	0.0256	7.86	5142	514.2
	495	80	8	0.0196	7.86	5107	510.7
	496	87	8.7	0.7056	7.86	5106	510.6
	497	92	9.2	1.7956	7.86	5113	511.3
	498	92	9.2	1.7956	7.86	5138	513.8
	499	83	8.3	0.1936	7.86	5123	512.3
	500	82	8.2	0.1156	7.86	5149	514.9
	501	85	8.5	0.4096	7.86	5129	512.9
	502	90	9	1.2996	7.86	5121	512.1
	503	84	8.4	0.2916	7.86	5121	512.1
	504	84	8.4	0.2916	7.86	5138	513.8
	505	91	9.1	1.5376	7.86	5163	516.3
	506	86	8.6	0.5476	7.86	5179	517.9
	507	91	9.1	1.5376	7.86	5153	515.3
	508	87	8.7	0.7056	7.86	5154	515.4
	509	87	8.7	0.7056	7.86	5209	520.9
	510	87	8.7	0.7056	7.86	5232	523.2
	511	89	8.9	1.0816	7.86	5255	525.5
	512	89	8.9	1.0816	7.86	5235	523.5
	513	82	8.2	0.1156	7.86	5229	522.9
	514	88	8.8	0.8836	7.86	5203	520.3
	515	88	8.8	0.8836	7.86	5203	520.3
	516	62	6.2	2.7556	7.86	5215	521.5
	517	27	2.7	26.6256	7.86	5228	522.8
	518	20	2	34.3396	7.86	5202	520.2
	519	20	2	34.3396	7.86	5183	518.3
	520	10	1	47.0596	7.86	5146	514.6
	521	14	1.4	41.7316	7.86	5198	519.8
	522	23	2.3	30.9136	7.86	5198	519.8
	523	24	2.4	29.8116	7.86	5199	519.9
	524	34	3.4	19.8916	7.86	5178	517.8
	525	45	4.5	11.2896	7.86	5155	515.5
	526	70	7	0.7396	7.86	5153	515.3
	527	89	8.9	1.0816	7.86	5139	513.9
	528	103	10.3	5.9536	7.86	5112	511.2
	529	103	10.3	5.9536	7.86	5112	511.2
	530	105	10.5	6.9696	7.86	5121	512.1
	531	92	9.2	1.7956	7.86	5112	511.2
	532	82	8.2	0.1156	7.86	5131	513.1
	533	91	9.1	1.5376	7.86	5198	519.8
	534	104	10.4	6.4516	7.86	5230	523
	535	109	10.9	9.2416	7.86	5248	524.8
	536	96	9.6	3.0276	7.86	5247	524.7
	537	84	8.4	0.2916	7.86	5243	524.3
	538	84	8.4	0.2916	7.86	5243	524.3
	539	89	8.9	1.0816	7.86	5248	524.8
	540	107	10.7	8.0656	7.86	5243	524.3
	541	104	10.4	6.4516	7.86	5256	525.6
	542	94	9.4	2.3716	7.86	5236	523.6
	543	86	8.6	0.5476	7.86	5222	522.2
	544	88	8.8	0.8836	7.86	5195	519.5
	545	97	9.7	3.3856	7.86	5170	517
	546	98	9.8	3.7636	7.86	5199	519.9
	547	94	9.4	2.3716	7.86	5199	519.9
	548	94	9.4	2.3716	7.86	5207	520.7
	549	90	9	1.2996	7.86	5224	522.4
	550	84	8.4	0.2916	7.86	5207	520.7
	551	98	9.8	3.7636	7.86	5196	519.6
	552	103	10.3	5.9536	7.86	5171	517.1
	553	92	9.2	1.7956	7.86	5185	518.5
	554	80	8	0.0196	7.86	5187	518.7
	555	92	9.2	1.7956	7.86	5173	517.3
	556	97	9.7	3.3856	7.86	5173	517.3
	557	98	9.8	3.7636	7.86	5143	514.3
	558	98	9.8	3.7636	7.86	5152	515.2
	559	85	8.5	0.4096	7.86	5149	514.9
	560	85	8.5	0.4096	7.86	5140	514
	561	93	9.3	2.0736	7.86	5137	513.7
	562	90	9	1.2996	7.86	5128	512.8
	563	96	9.6	3.0276	7.86	5141	514.1
	564	95	9.5	2.6896	7.86	5153	515.3
	565	92	9.2	1.7956	7.86	5164	516.4
	566	91	9.1	1.5376	7.86	5150	515
	567	91	9.1	1.5376	7.86	5150	515
	568	90	9	1.2996	7.86	5166	516.6
	569	95	9.5	2.6896	7.86	5142	514.2
	570	95	9.5	2.6896	7.86	5142	514.2
	571	77	7.7	0.0256	7.86	5142	514.2
	572	40	4	14.8996	7.86	5142	514.2
	573	22	2.2	32.0356	7.86	5142	514.2
	574	10	1	47.0596	7.86	5142	514.2
	575	6.5	0.65	51.9841	7.86	5142	514.2
	576	0	0	61.7796	7.86	5142	514.2
	577	7	0.7	51.2656	7.86	5142	514.2
	578	13	1.3	43.0336	7.86	5142	514.2
	579	46	4.6	10.6276	7.86	5130	513
	580	58	5.8	4.2436	7.86	5125	512.5
	581	58	5.8	4.2436	7.86	5124	512.4
	582	63	6.3	2.4336	7.86	5108	510.8
	583	99	9.9	4.1616	7.86	5113	511.3
	584	103	10.3	5.9536	7.86	5113	511.3
	585	95	9.5	2.6896	7.86	5118	511.8
	586	88	8.8	0.8836	7.86	5149	514.9
	587	90	9	1.2996	7.86	5149	514.9
	588	92	9.2	1.7956	7.86	5164	516.4
	589	98	9.8	3.7636	7.86	5178	517.8
	590	98	9.8	3.7636	7.86	5233	523.3
	591	100	10	4.5796	7.86	5238	523.8
	592	96	9.6	3.0276	7.86	5217	521.7
	593	91	9.1	1.5376	7.86	5211	521.1
	594	91	9.1	1.5376	7.86	5211	521.1
	595	89	8.9	1.0816	7.86	5235	523.5
	596	91	9.1	1.5376	7.86	5202	520.2
	597	91	9.1	1.5376	7.86	5205	520.5
	598	82	8.2	0.1156	7.86	5194	519.4
	599	92	9.2	1.7956	7.86	5163	516.3
	600	91	9.1	1.5376	7.86	5131	513.1
	601	87	8.7	0.7056	7.86	5154	515.4
	602	89	8.9	1.0816	7.86	5203	520.3
	603	91	9.1	1.5376	7.86	5203	520.3
	604	86	8.6	0.5476	7.86	5192	519.2
	605	89	8.9	1.0816	7.86	5169	516.9
	606	88	8.8	0.8836	7.86	5154	515.4
	607	79	7.9	0.0016	7.86	5178	517.8
	608	92	9.2	1.7956	7.86	5178	517.8
	609	92	9.2	1.7956	7.86	5178	517.8
	610	82	8.2	0.1156	7.86	5150	515
	611	87	8.7	0.7056	7.86	5153	515.3
	612	84	8.4	0.2916	7.86	5166	516.6
	613	91	9.1	1.5376	7.86	5166	516.6
	614	87	8.7	0.7056	7.86	5151	515.1
	615	88	8.8	0.8836	7.86	5150	515
	616	78	7.8	0.0036	7.86	5138	513.8
	617	85	8.5	0.4096	7.86	5122	512.2
	618	85	8.5	0.4096	7.86	5116	511.6
	619	92	9.2	1.7956	7.86	5160	516
	620	92	9.2	1.7956	7.86	5160	516
	621	81	8.1	0.0576	7.86	5158	515.8
	622	89	8.9	1.0816	7.86	5160	516
	623	92	9.2	1.7956	7.86	5163	516.3
	624	80	8	0.0196	7.86	5137	513.7
	625	58	5.8	4.2436	7.86	5154	515.4
	626	30	3	23.6196	7.86	5143	514.3
	627	30	3	23.6196	7.86	5143	514.3
	628	20	2	34.3396	7.86	5136	513.6
	629	7	0.7	51.2656	7.86	5136	513.6
	630	11	1.1	45.6976	7.86	5138	513.8
	631	23	2.3	30.9136	7.86	5145	514.5
	632	17	1.7	37.9456	7.86	5158	515.8
	633	34	3.4	19.8916	7.86	5188	518.8
	634	48	4.8	9.3636	7.86	5171	517.1
	635	66	6.6	1.5876	7.86	5172	517.2
	636	66	6.6	1.5876	7.86	5142	514.2
	637	86	8.6	0.5476	7.86	5186	518.6
	638	105	10.5	6.9696	7.86	5201	520.1
	639	106	10.6	7.5076	7.86	5201	520.1
	640	85	8.5	0.4096	7.86	5186	518.6
	641	77	7.7	0.0256	7.86	5170	517
	642	90	9	1.2996	7.86	5187	518.7
	643	103	10.3	5.9536	7.86	5234	523.4
	644	104	10.4	6.4516	7.86	5240	524
	645	95	9.5	2.6896	7.86	5256	525.6
	646	84	8.4	0.2916	7.86	5260	526
	647	82	8.2	0.1156	7.86	5267	526.7
	648	98	9.8	3.7636	7.86	5250	525
	649	98	9.8	3.7636	7.86	5250	525
	650	107	10.7	8.0656	7.86	5225	522.5
	651	107	10.7	8.0656	7.86	5188	518.8
	652	89	8.9	1.0816	7.86	5153	515.3
	653	92	9.2	1.7956	7.86	5137	513.7
	654	92	9.2	1.7956	7.86	5133	513.3
	655	99	9.9	4.1616	7.86	5131	513.1
	656	106	10.6	7.5076	7.86	5136	513.6
	657	93	9.3	2.0736	7.86	5133	513.3
	658	79	7.9	0.0016	7.86	5154	515.4
	659	95	9.5	2.6896	7.86	5131	513.1
	660	95	9.5	2.6896	7.86	5140	514
	661	100	10	4.5796	7.86	5140	514
	662	97	9.7	3.3856	7.86	5147	514.7
	663	90	9	1.2996	7.86	5145	514.5
	664	93	9.3	2.0736	7.86	5146	514.6
	665	94	9.4	2.3716	7.86	5141	514.1
	666	95	9.5	2.6896	7.86	5143	514.3
	667	95	9.5	2.6896	7.86	5144	514.4
	668	97	9.7	3.3856	7.86	5149	514.9
	669	85	8.5	0.4096	7.86	5149	514.9
	670	89	8.9	1.0816	7.86	5173	517.3
	671	96	9.6	3.0276	7.86	5143	514.3
	672	90	9	1.2996	7.86	5154	515.4
	673	90	9	1.2996	7.86	5154	515.4
	674	91	9.1	1.5376	7.86	5188	518.8
	675	96	9.6	3.0276	7.86	5228	522.8
	676	93	9.3	2.0736	7.86	5225	522.5
	677	88	8.8	0.8836	7.86	5226	522.6
	678	99	9.9	4.1616	7.86	5212	521.2
	679	90	9	1.2996	7.86	5218	521.8
	680	64	6.4	2.1316	7.86	5218	521.8
	681	36	3.6	18.1476	7.86	5219	521.9
	682	36	3.6	18.1476	7.86	5247	524.7
	683	20	2	34.3396	7.86	5223	522.3
	684	12	1.2	44.3556	7.86	5211	521.1
	685	0	0	61.7796	7.86	5195	519.5
	686	6	0.6	52.7076	7.86	5234	523.4
	687	7	0.7	51.2656	7.86	5244	524.4
	688	39	3.9	15.6816	7.86	5263	526.3
	689	46	4.6	10.6276	7.86	5251	525.1
	690	65	6.5	1.8496	7.86	5251	525.1
	691	65	6.5	1.8496	7.86	5228	522.8
	692	79	7.9	0.0016	7.86	5226	522.6
	693	98	9.8	3.7636	7.86	5253	525.3
	694	97	9.7	3.3856	7.86	5261	526.1
	695	87	8.7	0.7056	7.86	5263	526.3
	696	87	8.7	0.7056	7.86	5232	523.2
	697	96	9.6	3.0276	7.86	5232	523.2
	698	97	9.7	3.3856	7.86	5276	527.6
	699	98	9.8	3.7636	7.86	5331	533.1
	700	97	9.7	3.3856	7.86	5343	534.3
	701	89	8.9	1.0816	7.86	5333	533.3
	702	89	8.9	1.0816	7.86	5322	532.2
	703	89	8.9	1.0816	7.86	5282	528.2
	704	95	9.5	2.6896	7.86	5252	525.2
	705	87	8.7	0.7056	7.86	5228	522.8
	706	82	8.2	0.1156	7.86	5190	519
	707	86	8.6	0.5476	7.86	5148	514.8
	708	80	8	0.0196	7.86	5148	514.8
	709	92	9.2	1.7956	7.86	5131	513.1
	710	93	9.3	2.0736	7.86	5126	512.6
	711	87	8.7	0.7056	7.86	5171	517.1
	712	83	8.3	0.1936	7.86	5180	518
	713	86	8.6	0.5476	7.86	5147	514.7
	714	82	8.2	0.1156	7.86	5147	514.7
	715	92	9.2	1.7956	7.86	5138	513.8
	716	88	8.8	0.8836	7.86	5137	513.7
	717	94	9.4	2.3716	7.86	5189	518.9
	718	94	9.4	2.3716	7.86	5233	523.3
	719	81	8.1	0.0576	7.86	5198	519.8
	720	81	8.1	0.0576	7.86	5200	520
	721	85	8.5	0.4096	7.86	5199	519.9
	722	82	8.2	0.1156	7.86	5210	521
	723	77	7.7	0.0256	7.86	5232	523.2
	724	85	8.5	0.4096	7.86	5226	522.6
	725	87	8.7	0.7056	7.86	5221	522.1
	726	88	8.8	0.8836	7.86	5221	522.1
	727	88	8.8	0.8836	7.86	5214	521.4
	728	88	8.8	0.8836	7.86	5227	522.7
	729	92	9.2	1.7956	7.86	5239	523.9
	730	88	8.8	0.8836	7.86	5262	526.2
	731	78	7.8	0.0036	7.86	5249	524.9
	732	88	8.8	0.8836	7.86	5250	525
	733	88	8.8	0.8836	7.86	5226	522.6
	734	82	8.2	0.1156	7.86	5194	519.4
	735	60	6	3.4596	7.86	5193	519.3
	736	29	2.9	24.6016	7.86	5163	516.3
	737	18	1.8	36.7236	7.86	5132	513.2
	738	8	0.8	49.8436	7.86	5128	512.8
	739	9	0.9	48.4416	7.86	5128	512.8
	740	9	0.9	48.4416	7.86	5128	512.8
	741	35	3.5	19.0096	7.86	5147	514.7
	742	18	1.8	36.7236	7.86	5135	513.5
	743	45	4.5	11.2896	7.86	5124	512.4
	744	58	5.8	4.2436	7.86	5136	513.6
	745	67	6.7	1.3456	7.86	5131	513.1
	746	67	6.7	1.3456	7.86	5130	513
	747	89	8.9	1.0816	7.86	5136	513.6
	748	111	11.1	10.4976	7.86	5136	513.6
	749	95	9.5	2.6896	7.86	5158	515.8
	750	86	8.6	0.5476	7.86	5123	512.3
	751	83	8.3	0.1936	7.86	5139	513.9
	752	103	10.3	5.9536	7.86	5147	514.7
	753	105	10.5	6.9696	7.86	5180	518
	754	105	10.5	6.9696	7.86	5188	518.8
	755	97	9.7	3.3856	7.86	5191	519.1
	756	81	8.1	0.0576	7.86	5234	523.4
	757	89	8.9	1.0816	7.86	5234	523.4
	758	110	11	9.8596	7.86	5244	524.4
	759	110	11	9.8596	7.86	5233	523.3
	760	103	10.3	5.9536	7.86	5171	517.1
	761	83	8.3	0.1936	7.86	5156	515.6
	762	79	7.9	0.0016	7.86	5156	515.6
	763	92	9.2	1.7956	7.86	5133	513.3
	764	100	10	4.5796	7.86	5118	511.8
	765	94	9.4	2.3716	7.86	5115	511.5
	766	94	9.4	2.3716	7.86	5118	511.8
	767	84	8.4	0.2916	7.86	5134	513.4
	768	86	8.6	0.5476	7.86	5129	512.9
	769	96	9.6	3.0276	7.86	5125	512.5
	770	97	9.7	3.3856	7.86	5123	512.3
	771	101	10.1	5.0176	7.86	5123	512.3
	772	93	9.3	2.0736	7.86	5150	515
	773	84	8.4	0.2916	7.86	5146	514.6
	774	92	9.2	1.7956	7.86	5148	514.8
	775	92	9.2	1.7956	7.86	5144	514.4
	776	96	9.6	3.0276	7.86	5173	517.3
	777	95	9.5	2.6896	7.86	5182	518.2
	778	88	8.8	0.8836	7.86	5172	517.2
	779	90	9	1.2996	7.86	5172	517.2
	780	90	9	1.2996	7.86	5190	519
	781	96	9.6	3.0276	7.86	5162	516.2
	782	96	9.6	3.0276	7.86	5197	519.7
	783	96	9.6	3.0276	7.86	5221	522.1
	784	98	9.8	3.7636	7.86	5195	519.5
	785	86	8.6	0.5476	7.86	5195	519.5
	786	97	9.7	3.3856	7.86	5228	522.8
	787	88	8.8	0.8836	7.86	5223	522.3
	788	92	9.2	1.7956	7.86	5218	521.8
	789	78	7.8	0.0036	7.86	5223	522.3
	790	78	7.8	0.0036	7.86	5204	520.4
	791	44	4.4	11.9716	7.86	5159	515.9
	792	20	2	34.3396	7.86	5131	513.1
	793	12	1.2	44.3556	7.86	5131	513.1
	794	6	0.6	52.7076	7.86	5123	512.3
	795	0	0	61.7796	7.86	5118	511.8
	796	11	1.1	45.6976	7.86	5103	510.3
	797	11	1.1	45.6976	7.86	5106	510.6
	798	39	3.9	15.6816	7.86	5109	510.9
	799	49	4.9	8.7616	7.86	5126	512.6
	800	58	5.8	4.2436	7.86	5120	512
			6287.45	5852.39		5120	512		7.86	188.63		110.17	78.87
						5114	511.4					188.67	166.94
				mean square error	2.7	5129	512.9					109.42	54.92
												202.25	188.63
												610.51	489.36

## Sheet: amount
	Accumulated value
		#1 DXX11XN9 active power	#2 DXX11X173 active power	#3 DXX11NX161 active power	#4 DXX11X195 active power	Accumulated value of active power	Accumulated value of active power(standardization)	variance	Average active power	Voltage DC bus	Voltage DC bus(standardization)	Voltage average
		0.1kW	0.1kW	0.1kW	0.1kW	0.1kW	kW		kW	0.1V	V	V
	1	8	89	41	26	164	16.4	15.8404	20.38	5091	509.1	514.6
	2	12	89	41	25	167	16.7	13.5424	20.38	5117	511.7	514.6
	3	8	82	45	25	160	16	19.1844	20.38	5136	513.6	514.6
	4	8	95	45	23	171	17.1	10.7584	20.38	5121	512.1	514.6
	5	41	105	43	23	212	21.2	0.6724	20.38	5121	512.1	514.6
	6	38	98	42	22	200	20	0.1444	20.38	5109	510.9	514.6
	7	53	98	42	22	215	21.5	1.2544	20.38	5098	509.8	514.6
	8	79	94	43	18	234	23.4	9.1204	20.38	5096	509.6	514.6
	9	79	88	43	15	225	22.5	4.4944	20.38	5095	509.5	514.6
	10	94	96	43	15	248	24.8	19.5364	20.38	5095	509.5	514.6
	11	93	104	43	13	253	25.3	24.2064	20.38	5081	508.1	514.6
	12	83	94	42	9	228	22.8	5.8564	20.38	5083	508.3	514.6
	13	80	82	41	6	209	20.9	0.2704	20.38	5089	508.9	514.6
	14	83	82	42	2	209	20.9	0.2704	20.38	5095	509.5	514.6
	15	86	95	42	3	226	22.6	4.9284	20.38	5103	510.3	514.6
	16	100	92	41	2	235	23.5	9.7344	20.38	5104	510.4	514.6
	17	100	96	36	2	234	23.4	9.1204	20.38	5098	509.8	514.6
	18	90	88	25	2	205	20.5	0.0144	20.38	5098	509.8	514.6
	19	80	94	17	2	193	19.3	1.1664	20.38	5100	510	514.6
	20	86	97	17	15	215	21.5	1.2544	20.38	5113	511.3	514.6
	21	90	90	8	10	198	19.8	0.3364	20.38	5115	511.5	514.6
	22	89	91	8	10	198	19.8	0.3364	20.38	5137	513.7	514.6
	23	86	82	8	10	186	18.6	3.1684	20.38	5133	513.3	514.6
	24	82	82	8	10	182	18.2	4.7524	20.38	5146	514.6	514.6
	25	82	47	5	28	162	16.2	17.4724	20.38	5179	517.9	514.6
	26	83	20	22	26	151	15.1	27.8784	20.38	5179	517.9	514.6
	27	80	12	26	26	144	14.4	35.7604	20.38	5196	519.6	514.6
	28	84	2	32	22	140	14	40.7044	20.38	5187	518.7	514.6
	29	85	2	38	22	147	14.7	32.2624	20.38	5202	520.2	514.6
	30	80	7	33	31	151	15.1	27.8784	20.38	5196	519.6	514.6
	31	77	31	33	29	170	17	11.4244	20.38	5198	519.8	514.6
	32	77	31	29	24	161	16.1	18.3184	20.38	5194	519.4	514.6
	33	83	55	33	24	195	19.5	0.7744	20.38	5194	519.4	514.6
	34	85	56	39	24	204	20.4	0.0004	20.38	5157	515.7	514.6
	35	82	78	39	24	223	22.3	3.6864	20.38	5139	513.9	514.6
	36	84	102	32	31	249	24.9	20.4304	20.38	5128	512.8	514.6
	37	79	100	27	27	233	23.3	8.5264	20.38	5115	511.5	514.6
	38	84	92	31	24	231	23.1	7.3984	20.38	5111	511.1	514.6
	39	83	92	30	26	231	23.1	7.3984	20.38	5111	511.1	514.6			90.17	78.87
	40	83	93	30	26	232	23.2	7.9524	20.38	5090	509	514.6			69.42	54.92
	41	88	93	30	28	239	23.9	12.3904	20.38	5090	509	514.6			178.67	166.94
	42	80	103	29	25	237	23.7	11.0224	20.38	5076	507.6	514.6			192.25	188.63
	43	80	99	28	25	232	23.2	7.9524	20.38	5056	505.6	514.6			530.51	489.36
	44	82	97	29	21	229	22.9	6.3504	20.38	5083	508.3	514.6
	45	82	90	27	25	224	22.4	4.0804	20.38	5098	509.8	514.6
	46	79	90	30	27	226	22.6	4.9284	20.38	5088	508.8	514.6
	47	80	96	29	27	232	23.2	7.9524	20.38	5092	509.2	514.6
	48	80	96	32	25	233	23.3	8.5264	20.38	5090	509	514.6
	49	82	88	31	22	223	22.3	3.6864	20.38	5090	509	514.6
	50	77	88	31	22	218	21.8	2.0164	20.38	5091	509.1	514.6
	51	83	84	30	26	223	22.3	3.6864	20.38	5104	510.4	514.6
	52	76	87	30	26	219	21.9	2.3104	20.38	5129	512.9	514.6
	53	76	93	30	23	222	22.2	3.3124	20.38	5131	513.1	514.6
	54	46	87	29	23	185	18.5	3.5344	20.38	5131	513.1	514.6
	55	22	89	31	23	165	16.5	15.0544	20.38	5143	514.3	514.6
	56	10	85	28	25	148	14.8	31.1364	20.38	5165	516.5	514.6
	57	8	86	25	27	146	14.6	33.4084	20.38	5194	519.4	514.6
	58	8	85	29	24	146	14.6	33.4084	20.38	5214	521.4	514.6
	59	15	91	28	23	157	15.7	21.9024	20.38	5218	521.8	514.6
	60	27	92	29	23	171	17.1	10.7584	20.38	5199	519.9	514.6
	61	27	92	30	28	177	17.7	7.1824	20.38	5217	521.7	514.6
	62	27	78	30	29	164	16.4	15.8404	20.38	5217	521.7	514.6
	63	27	86	29	29	171	17.1	10.7584	20.38	5217	521.7	514.6
	64	27	88	27	25	167	16.7	13.5424	20.38	5217	521.7	514.6
	65	27	90	27	23	167	16.7	13.5424	20.38	5217	521.7	514.6
	66	90	80	28	25	223	22.3	3.6864	20.38	5217	521.7	514.6
	67	72	92	29	27	220	22	2.6244	20.38	5103	510.3	514.6
	68	61	90	29	27	207	20.7	0.1024	20.38	5144	514.4	514.6
	69	61	90	29	25	205	20.5	0.0144	20.38	5123	512.3	514.6
	70	79	84	29	24	216	21.6	1.4884	20.38	5136	513.6	514.6
	71	96	86	27	22	231	23.1	7.3984	20.38	5138	513.8	514.6
	72	96	87	28	27	238	23.8	11.6964	20.38	5098	509.8	514.6
	73	81	82	23	27	213	21.3	0.8464	20.38	5098	509.8	514.6
	74	62	86	14	25	187	18.7	2.8224	20.38	5093	509.3	514.6
	75	64	88	11	23	186	18.6	3.1684	20.38	5135	513.5	514.6
	76	73	91	7	24	195	19.5	0.7744	20.38	5133	513.3	514.6
	77	78	85	6	27	196	19.6	0.6084	20.38	5117	511.7	514.6
	78	85	56	10	25	176	17.6	7.7284	20.38	5097	509.7	514.6
	79	69	56	16	25	166	16.6	14.2884	20.38	5125	512.5	514.6
	80	60	33	21	27	141	14.1	39.4384	20.38	5156	515.6	514.6
	81	60	15	30	22	127	12.7	58.9824	20.38	5186	518.6	514.6
	82	71	12	30	27	140	14	40.7044	20.38	5186	518.6	514.6
	83	82	6	35	27	150	15	28.9444	20.38	5187	518.7	514.6
	84	83	32	45	25	185	18.5	3.5344	20.38	5152	515.2	514.6
	85	72	24	46	24	166	16.6	14.2884	20.38	5119	511.9	514.6
	86	73	24	45	25	167	16.7	13.5424	20.38	5150	515	514.6
	87	72	40	36	28	176	17.6	7.7284	20.38	5149	514.9	514.6
	88	72	51	36	28	187	18.7	2.8224	20.38	5113	511.3	514.6
	89	72	70	49	24	215	21.5	1.2544	20.38	5098	509.8	514.6
	90	86	93	49	24	252	25.2	23.2324	20.38	5098	509.8	514.6
	91	83	117	47	24	271	27.1	45.1584	20.38	5091	509.1	514.6
	92	78	97	43	24	242	24.2	14.5924	20.38	5087	508.7	514.6
	93	66	97	42	24	229	22.9	6.3504	20.38	5104	510.4	514.6
	94	65	79	43	27	214	21.4	1.0404	20.38	5110	511	514.6
	95	73	79	48	25	225	22.5	4.4944	20.38	5120	512	514.6
	96	82	101	44	22	249	24.9	20.4304	20.38	5096	509.6	514.6
	97	81	105	41	20	247	24.7	18.6624	20.38	5095	509.5	514.6
	98	72	103	45	20	240	24	13.1044	20.38	5101	510.1	514.6
	99	72	85	44	18	219	21.9	2.3104	20.38	5116	511.6	514.6
	100	72	82	45	13	212	21.2	0.6724	20.38	5116	511.6	514.6
	101	72	95	45	7	219	21.9	2.3104	20.38	5116	511.6	514.6
	102	72	107	42	5	226	22.6	4.9284	20.38	5116	511.6	514.6
	103	72	100	39	5	216	21.6	1.4884	20.38	5116	511.6	514.6
	104	76	100	42	0	218	21.8	2.0164	20.38	5116	511.6	514.6
	105	74	85	46	0	205	20.5	0.0144	20.38	5128	512.8	514.6
	106	66	87	43	2	198	19.8	0.3364	20.38	5149	514.9	514.6
	107	57	96	41	4	198	19.8	0.3364	20.38	5166	516.6	514.6
	108	44	101	43	4	192	19.2	1.3924	20.38	5135	513.5	514.6
	109	16	102	43	6	167	16.7	13.5424	20.38	5145	514.5	514.6
	110	14	93	42	13	162	16.2	17.4724	20.38	5211	521.1	514.6
	111	14	82	45	20	161	16.1	18.3184	20.38	5220	522	514.6
	112	14	89	43	23	169	16.9	12.1104	20.38	5230	523	514.6
	113	14	98	42	23	177	17.7	7.1824	20.38	5230	523	514.6
	114	39	100	43	26	208	20.8	0.1764	20.38	5221	522.1	514.6
	115	35	87	44	35	201	20.1	0.0784	20.38	5222	522.2	514.6
	116	45	87	44	30	206	20.6	0.0484	20.38	5198	519.8	514.6
	117	75	88	43	28	234	23.4	9.1204	20.38	5200	520	514.6
	118	86	93	41	25	245	24.5	16.9744	20.38	5200	520	514.6
	119	104	95	42	27	268	26.8	41.2164	20.38	5161	516.1	514.6
	120	93	97	42	31	263	26.3	35.0464	20.38	5145	514.5	514.6
	121	84	92	42	31	249	24.9	20.4304	20.38	5126	512.6	514.6
	122	70	87	42	26	225	22.5	4.4944	20.38	5162	516.2	514.6
	123	70	87	42	25	224	22.4	4.0804	20.38	5176	517.6	514.6
	124	84	92	41	29	246	24.6	17.8084	20.38	5176	517.6	514.6
	125	94	95	41	29	259	25.9	30.4704	20.38	5171	517.1	514.6
	126	102	91	42	29	264	26.4	36.2404	20.38	5120	512	514.6
	127	94	88	42	27	251	25.1	22.2784	20.38	5127	512.7	514.6
	128	86	94	41	24	245	24.5	16.9744	20.38	5104	510.4	514.6
	129	84	94	33	24	235	23.5	9.7344	20.38	5126	512.6	514.6
	130	84	94	28	29	235	23.5	9.7344	20.38	5095	509.5	514.6
	131	86	95	18	29	228	22.8	5.8564	20.38	5095	509.5	514.6
	132	87	92	12	29	220	22	2.6244	20.38	5100	510	514.6
	133	83	71	8	24	186	18.6	3.1684	20.38	5115	511.5	514.6
	134	80	38	3	26	147	14.7	32.2624	20.38	5175	517.5	514.6
	135	73	21	3	29	126	12.6	60.5284	20.38	5199	519.9	514.6
	136	81	14	5	27	127	12.7	58.9824	20.38	5213	521.3	514.6
	137	81	0	14	27	122	12.2	66.9124	20.38	5213	521.3	514.6
	138	86	7	17	24	134	13.4	48.7204	20.38	5213	521.3	514.6
	139	80	7	27	24	138	13.8	43.2964	20.38	5205	520.5	514.6
	140	81	11	38	27	157	15.7	21.9024	20.38	5229	522.9	514.6
	141	85	40	31	29	185	18.5	3.5344	20.38	5213	521.3	514.6
	142	83	42	31	29	185	18.5	3.5344	20.38	5197	519.7	514.6
	143	89	63	28	29	209	20.9	0.2704	20.38	5206	520.6	514.6
	144	87	81	31	27	226	22.6	4.9284	20.38	5187	518.7	514.6
	145	87	99	34	27	247	24.7	18.6624	20.38	5180	518	514.6
	146	80	95	38	27	240	24	13.1044	20.38	5180	518	514.6
	147	80	100	31	27	238	23.8	11.6964	20.38	5181	518.1	514.6
	148	78	100	27	24	229	22.9	6.3504	20.38	5181	518.1	514.6
	149	81	94	28	29	232	23.2	7.9524	20.38	5183	518.3	514.6
	150	80	89	32	29	230	23	6.8644	20.38	5193	519.3	514.6
	151	81	97	32	27	237	23.7	11.0224	20.38	5176	517.6	514.6
	152	80	102	30	27	239	23.9	12.3904	20.38	5162	516.2	514.6
	153	80	97	29	27	233	23.3	8.5264	20.38	5169	516.9	514.6
	154	79	98	26	27	230	23	6.8644	20.38	5169	516.9	514.6
	155	82	91	30	25	228	22.8	5.8564	20.38	5168	516.8	514.6
	156	87	94	30	24	235	23.5	9.7344	20.38	5158	515.8	514.6
	157	84	94	31	25	234	23.4	9.1204	20.38	5148	514.8	514.6
	158	80	94	29	25	228	22.8	5.8564	20.38	5136	513.6	514.6
	159	78	91	28	25	222	22.2	3.3124	20.38	5126	512.6	514.6
	160	79	87	31	24	221	22.1	2.9584	20.38	5126	512.6	514.6
	161	82	71	31	27	211	21.1	0.5184	20.38	5110	511	514.6
	162	66	90	29	27	212	21.2	0.6724	20.38	5099	509.9	514.6
	163	43	93	29	27	192	19.2	1.3924	20.38	5108	510.8	514.6
	164	24	88	31	25	168	16.8	12.8164	20.38	5119	511.9	514.6
	165	12	77	29	23	141	14.1	39.4384	20.38	5138	513.8	514.6
	166	12	87	29	25	153	15.3	25.8064	20.38	5126	512.6	514.6
	167	14	88	29	26	157	15.7	21.9024	20.38	5126	512.6	514.6
	168	17	88	28	26	159	15.9	20.0704	20.38	5150	515	514.6
	169	22	81	28	27	158	15.8	20.9764	20.38	5156	515.6	514.6
	170	28	85	28	27	168	16.8	12.8164	20.38	5148	514.8	514.6
	171	34	85	28	27	174	17.4	8.8804	20.38	5147	514.7	514.6
	172	54	85	29	25	193	19.3	1.1664	20.38	5149	514.9	514.6
	173	79	85	29	26	219	21.9	2.3104	20.38	5142	514.2	514.6
	174	79	85	27	26	217	21.7	1.7424	20.38	5113	511.3	514.6
	175	99	85	27	25	236	23.6	10.3684	20.38	5113	511.3	514.6
	176	99	85	29	24	237	23.7	11.0224	20.38	5090	509	514.6
	177	99	85	28	24	236	23.6	10.3684	20.38	5090	509	514.6
	178	99	85	30	25	239	23.9	12.3904	20.38	5090	509	514.6
	179	99	85	28	24	236	23.6	10.3684	20.38	5090	509	514.6
	180	78	86	27	26	217	21.7	1.7424	20.38	5090	509	514.6
	181	83	91	29	26	229	22.9	6.3504	20.38	5085	508.5	514.6
	182	77	87	29	24	217	21.7	1.7424	20.38	5088	508.8	514.6
	183	77	87	30	28	222	22.2	3.3124	20.38	5086	508.6	514.6
	184	61	87	29	27	204	20.4	0.0004	20.38	5086	508.6	514.6
	185	62	87	23	25	197	19.7	0.4624	20.38	5105	510.5	514.6
	186	86	91	15	23	215	21.5	1.2544	20.38	5121	512.1	514.6
	187	90	85	9	23	207	20.7	0.1024	20.38	5129	512.9	514.6
	188	85	59	9	20	173	17.3	9.4864	20.38	5131	513.1	514.6
	189	62	36	5	12	115	11.5	78.8544	20.38	5152	515.2	514.6
	190	63	21	8	12	104	10.4	99.6004	20.38	5178	517.8	514.6
	191	67	10	16	14	107	10.7	93.7024	20.38	5205	520.5	514.6
	192	83	14	20	11	128	12.8	57.4564	20.38	5194	519.4	514.6
	193	83	13	26	3	125	12.5	62.0944	20.38	5181	518.1	514.6
	194	74	19	36	3	132	13.2	51.5524	20.38	5181	518.1	514.6
	195	73	19	44	2	138	13.8	43.2964	20.38	5179	517.9	514.6
	196	66	34	44	3	147	14.7	32.2624	20.38	5188	518.8	514.6
	197	68	48	46	3	165	16.5	15.0544	20.38	5178	517.8	514.6
	198	66	66	46	2	180	18	5.6644	20.38	5180	518	514.6
	199	78	88	38	4	208	20.8	0.1764	20.38	5171	517.1	514.6
	200	78	102	41	7	228	22.8	5.8564	20.38	5153	515.3	514.6
	201	64	103	41	15	223	22.3	3.6864	20.38	5115	511.5	514.6
	202	64	83	50	22	219	21.9	2.3104	20.38	5137	513.7	514.6
	203	68	82	46	23	219	21.9	2.3104	20.38	5137	513.7	514.6
	204	84	82	43	27	236	23.6	10.3684	20.38	5186	518.6	514.6
	205	84	91	43	27	245	24.5	16.9744	20.38	5149	514.9	514.6
	206	78	98	46	29	251	25.1	22.2784	20.38	5149	514.9	514.6
	207	71	109	46	24	250	25	21.3444	20.38	5134	513.4	514.6
	208	71	95	44	22	232	23.2	7.9524	20.38	5152	515.2	514.6
	209	73	87	40	26	226	22.6	4.9284	20.38	5172	517.2	514.6
	210	73	87	40	29	229	22.9	6.3504	20.38	5180	518	514.6
	211	70	106	43	29	248	24.8	19.5364	20.38	5171	517.1	514.6
	212	72	102	44	27	245	24.5	16.9744	20.38	5132	513.2	514.6
	213	75	93	44	22	234	23.4	9.1204	20.38	5116	511.6	514.6
	214	62	93	42	25	222	22.2	3.3124	20.38	5148	514.8	514.6
	215	62	86	41	26	215	21.5	1.2544	20.38	5133	513.3	514.6
	216	69	92	42	29	232	23.2	7.9524	20.38	5133	513.3	514.6
	217	66	98	45	24	233	23.3	8.5264	20.38	5123	512.3	514.6
	218	42	101	44	22	209	20.9	0.2704	20.38	5086	508.6	514.6
	219	18	90	39	22	169	16.9	12.1104	20.38	5099	509.9	514.6
	220	21	87	39	26	173	17.3	9.4864	20.38	5102	510.2	514.6
	221	20	87	42	28	177	17.7	7.1824	20.38	5129	512.9	514.6
	222	19	90	45	27	181	18.1	5.1984	20.38	5148	514.8	514.6
	223	41	96	45	23	205	20.5	0.0144	20.38	5140	514	514.6
	224	43	105	46	23	217	21.7	1.7424	20.38	5132	513.2	514.6
	225	54	90	40	22	206	20.6	0.0484	20.38	5132	513.2	514.6
	226	68	80	43	29	220	22	2.6244	20.38	5122	512.2	514.6
	227	68	90	43	28	229	22.9	6.3504	20.38	5124	512.4	514.6
	228	86	99	44	26	255	25.5	26.2144	20.38	5124	512.4	514.6
	229	103	98	43	23	267	26.7	39.9424	20.38	5112	511.2	514.6
	230	96	98	43	25	262	26.2	33.8724	20.38	5111	511.1	514.6
	231	82	89	40	26	237	23.7	11.0224	20.38	5107	510.7	514.6
	232	72	94	43	27	236	23.6	10.3684	20.38	5123	512.3	514.6
	233	84	91	45	27	247	24.7	18.6624	20.38	5153	515.3	514.6
	234	93	94	42	25	254	25.4	25.2004	20.38	5143	514.3	514.6
	235	101	91	41	26	259	25.9	30.4704	20.38	5135	513.5	514.6
	236	94	97	40	27	258	25.8	29.3764	20.38	5123	512.3	514.6
	237	94	98	41	25	258	25.8	29.3764	20.38	5147	514.7	514.6
	238	94	88	41	24	247	24.7	18.6624	20.38	5147	514.7	514.6
	239	94	91	42	24	251	25.1	22.2784	20.38	5147	514.7	514.6
	240	94	91	38	24	247	24.7	18.6624	20.38	5147	514.7	514.6
	241	94	100	32	25	251	25.1	22.2784	20.38	5147	514.7	514.6
	242	82	88	32	25	227	22.7	5.3824	20.38	5147	514.7	514.6
	243	80	54	23	27	184	18.4	3.9204	20.38	5146	514.6	514.6
	244	79	39	16	27	161	16.1	18.3184	20.38	5163	516.3	514.6
	245	83	23	7	26	139	13.9	41.9904	20.38	5206	520.6	514.6
	246	81	5	2	28	116	11.6	77.0884	20.38	5211	521.1	514.6
	247	82	-2	2	27	109	10.9	89.8704	20.38	5217	521.7	514.6
	248	82	2	5	27	116	11.6	77.0884	20.38	5211	521.1	514.6
	249	78	11	9	25	123	12.3	65.2864	20.38	5211	521.1	514.6
	250	80	11	18	23	132	13.2	51.5524	20.38	5191	519.1	514.6
	251	79	43	26	23	171	17.1	10.7584	20.38	5179	517.9	514.6
	252	83	47	38	28	196	19.6	0.6084	20.38	5142	514.2	514.6
	253	84	65	38	29	216	21.6	1.4884	20.38	5113	511.3	514.6
	254	88	78	33	24	223	22.3	3.6864	20.38	5101	510.1	514.6
	255	81	103	24	24	232	23.2	7.9524	20.38	5100	510	514.6
	256	80	107	31	25	243	24.3	15.3664	20.38	5104	510.4	514.6
	257	80	94	35	25	234	23.4	9.1204	20.38	5102	510.2	514.6
	258	82	88	35	24	229	22.9	6.3504	20.38	5102	510.2	514.6
	259	83	94	32	29	238	23.8	11.6964	20.38	5100	510	514.6
	260	83	94	32	28	237	23.7	11.0224	20.38	5113	511.3	514.6
	261	87	101	29	26	243	24.3	15.3664	20.38	5101	510.1	514.6
	262	80	101	29	23	233	23.3	8.5264	20.38	5106	510.6	514.6
	263	76	97	30	25	228	22.8	5.8564	20.38	5107	510.7	514.6
	264	76	95	30	25	226	22.6	4.9284	20.38	5121	512.1	514.6
	265	82	90	27	25	224	22.4	4.0804	20.38	5121	512.1	514.6
	266	78	96	27	25	226	22.6	4.9284	20.38	5110	511	514.6
	267	80	96	32	24	232	23.2	7.9524	20.38	5112	511.2	514.6
	268	79	87	30	22	218	21.8	2.0164	20.38	5114	511.4	514.6
	269	79	83	30	25	217	21.7	1.7424	20.38	5124	512.4	514.6
	270	77	83	30	27	217	21.7	1.7424	20.38	5135	513.5	514.6
	271	71	85	30	27	213	21.3	0.8464	20.38	5146	514.6	514.6
	272	50	91	30	25	196	19.6	0.6084	20.38	5106	510.6	514.6
	273	31	89	29	25	174	17.4	8.8804	20.38	5123	512.3	514.6
	274	15	86	29	29	159	15.9	20.0704	20.38	5144	514.4	514.6
	275	15	89	31	29	164	16.4	15.8404	20.38	5176	517.6	514.6
	276	8	88	30	25	151	15.1	27.8784	20.38	5176	517.6	514.6
	277	10	88	29	24	151	15.1	27.8784	20.38	5210	521	514.6
	278	19	89	30	21	159	15.9	20.0704	20.38	5199	519.9	514.6
	279	24	89	30	21	164	16.4	15.8404	20.38	5199	519.9	514.6
	280	30	89	28	18	165	16.5	15.0544	20.38	5193	519.3	514.6
	281	34	89	28	16	167	16.7	13.5424	20.38	5199	519.9	514.6
	282	57	87	28	11	183	18.3	4.3264	20.38	5211	521.1	514.6
	283	71	88	29	8	196	19.6	0.6084	20.38	5212	521.2	514.6
	284	94	80	29	3	206	20.6	0.0484	20.38	5193	519.3	514.6
	285	72	82	30	3	187	18.7	2.8224	20.38	5168	516.8	514.6
	286	63	91	29	4	187	18.7	2.8224	20.38	5162	516.2	514.6
	287	63	85	28	1	177	17.7	7.1824	20.38	5210	521	514.6
	288	61	88	29	4	182	18.2	4.7524	20.38	5210	521	514.6
	289	73	89	29	6	197	19.7	0.4624	20.38	5218	521.8	514.6
	290	79	86	29	14	208	20.8	0.1764	20.38	5228	522.8	514.6
	291	84	86	29	14	213	21.3	0.8464	20.38	5203	520.3	514.6
	292	67	93	29	11	200	20	0.1444	20.38	5202	520.2	514.6
	293	54	88	29	15	186	18.6	3.1684	20.38	5221	522.1	514.6
	294	66	86	29	23	204	20.4	0.0004	20.38	5221	522.1	514.6
	295	81	88	29	31	229	22.9	6.3504	20.38	5245	524.5	514.6
	296	88	86	28	35	237	23.7	11.0224	20.38	5199	519.9	514.6
	297	81	56	23	28	188	18.8	2.4964	20.38	5214	521.4	514.6
	298	81	56	14	28	179	17.9	6.1504	20.38	5233	523.3	514.6
	299	58	29	11	27	125	12.5	62.0944	20.38	5233	523.3	514.6
	300	60	15	7	29	111	11.1	86.1184	20.38	5294	529.4	514.6
	301	65	15	7	30	117	11.7	75.3424	20.38	5312	531.2	514.6
	302	77	6	8	29	120	12	70.2244	20.38	5280	528	514.6
	303	78	19	14	24	135	13.5	47.3344	20.38	5267	526.7	514.6
	304	75	21	14	24	134	13.4	48.7204	20.38	5215	521.5	514.6
	305	60	36	23	31	150	15	28.9444	20.38	5198	519.8	514.6
	306	64	53	35	31	183	18.3	4.3264	20.38	5188	518.8	514.6
	307	64	61	42	31	198	19.8	0.3364	20.38	5165	516.5	514.6
	308	74	72	50	26	222	22.2	3.3124	20.38	5165	516.5	514.6
	309	82	72	45	27	226	22.6	4.9284	20.38	5116	511.6	514.6
	310	71	105	45	28	249	24.9	20.4304	20.38	5094	509.4	514.6
	311	66	103	37	28	234	23.4	9.1204	20.38	5100	510	514.6
	312	75	87	42	25	229	22.9	6.3504	20.38	5143	514.3	514.6
	313	74	77	46	25	222	22.2	3.3124	20.38	5137	513.7	514.6
	314	75	87	47	24	233	23.3	8.5264	20.38	5143	514.3	514.6
	315	73	87	47	23	230	23	6.8644	20.38	5133	513.3	514.6
	316	80	108	39	25	252	25.2	23.2324	20.38	5126	512.6	514.6
	317	73	112	46	29	260	26	31.5844	20.38	5127	512.7	514.6
	318	73	90	48	27	238	23.8	11.6964	20.38	5169	516.9	514.6
	319	70	82	48	27	227	22.7	5.3824	20.38	5169	516.9	514.6
	320	69	97	44	29	239	23.9	12.3904	20.38	5178	517.8	514.6
	321	74	108	44	26	252	25.2	23.2324	20.38	5185	518.5	514.6
	322	80	100	45	28	253	25.3	24.2064	20.38	5160	516	514.6
	323	67	92	45	27	231	23.1	7.3984	20.38	5165	516.5	514.6
	324	60	80	44	25	209	20.9	0.2704	20.38	5176	517.6	514.6
	325	65	93	45	25	228	22.8	5.8564	20.38	5218	521.8	514.6
	326	60	99	40	25	224	22.4	4.0804	20.38	5200	520	514.6
	327	50	99	41	24	214	21.4	1.0404	20.38	5183	518.3	514.6
	328	21	98	42	27	188	18.8	2.4964	20.38	5173	517.3	514.6
	329	10	93	43	27	173	17.3	9.4864	20.38	5220	522	514.6
	330	15	84	43	27	169	16.9	12.1104	20.38	5246	524.6	514.6
	331	15	90	44	24	173	17.3	9.4864	20.38	5225	522.5	514.6
	332	14	97	41	23	175	17.5	8.2944	20.38	5225	522.5	514.6
	333	41	93	43	29	206	20.6	0.0484	20.38	5224	522.4	514.6
	334	34	96	44	29	203	20.3	0.0064	20.38	5201	520.1	514.6
	335	50	91	43	25	209	20.9	0.2704	20.38	5161	516.1	514.6
	336	67	88	43	24	222	22.2	3.3124	20.38	5160	516	514.6
	337	84	92	40	24	240	24	13.1044	20.38	5147	514.7	514.6
	338	101	103	42	29	275	27.5	50.6944	20.38	5127	512.7	514.6
	339	97	103	45	27	272	27.2	46.5124	20.38	5103	510.3	514.6
	340	80	85	44	25	234	23.4	9.1204	20.38	5093	509.3	514.6
	341	74	85	44	25	228	22.8	5.8564	20.38	5094	509.4	514.6
	342	83	84	42	25	234	23.4	9.1204	20.38	5107	510.7	514.6
	343	97	94	43	25	259	25.9	30.4704	20.38	5112	511.2	514.6
	344	100	96	43	23	262	26.2	33.8724	20.38	5101	510.1	514.6
	345	100	89	43	23	255	25.5	26.2144	20.38	5092	509.2	514.6
	346	94	85	43	27	249	24.9	20.4304	20.38	5092	509.2	514.6
	347	77	94	41	25	237	23.7	11.0224	20.38	5097	509.7	514.6
	348	81	93	41	26	241	24.1	13.8384	20.38	5100	510	514.6
	349	85	93	41	26	245	24.5	16.9744	20.38	5097	509.7	514.6
	350	92	92	41	27	252	25.2	23.2324	20.38	5106	510.6	514.6
	351	83	90	42	23	238	23.8	11.6964	20.38	5113	511.3	514.6
	352	81	80	42	27	230	23	6.8644	20.38	5100	510	514.6
	353	78	49	38	27	192	19.2	1.3924	20.38	5118	511.8	514.6
	354	83	24	30	27	164	16.4	15.8404	20.38	5139	513.9	514.6
	355	84	14	22	26	146	14.6	33.4084	20.38	5141	514.1	514.6
	356	82	6	12	27	127	12.7	58.9824	20.38	5151	515.1	514.6
	357	82	4	6	26	118	11.8	73.6164	20.38	5182	518.2	514.6
	358	79	4	2	25	110	11	87.9844	20.38	5182	518.2	514.6
	359	79	9	6	25	119	11.9	71.9104	20.38	5206	520.6	514.6
	360	78	41	6	25	150	15	28.9444	20.38	5180	518	514.6
	361	78	50	7	25	160	16	19.1844	20.38	5121	512.1	514.6
	362	78	61	19	25	183	18.3	4.3264	20.38	5121	512.1	514.6
	363	78	61	28	25	192	19.2	1.3924	20.38	5121	512.1	514.6
	364	78	82	38	22	220	22	2.6244	20.38	5121	512.1	514.6
	365	78	97	32	22	229	22.9	6.3504	20.38	5121	512.1	514.6
	366	81	105	32	24	242	24.2	14.5924	20.38	5121	512.1	514.6
	367	84	97	26	21	228	22.8	5.8564	20.38	5125	512.5	514.6
	368	84	93	31	22	230	23	6.8644	20.38	5100	510	514.6
	369	80	94	32	18	224	22.4	4.0804	20.38	5096	509.6	514.6
	370	84	104	38	13	239	23.9	12.3904	20.38	5096	509.6	514.6
	371	83	98	31	13	225	22.5	4.4944	20.38	5096	509.6	514.6
	372	77	98	26	8	209	20.9	0.2704	20.38	5097	509.7	514.6
	373	78	93	26	8	205	20.5	0.0144	20.38	5100	510	514.6
	374	79	89	29	4	201	20.1	0.0784	20.38	5130	513	514.6
	375	79	93	31	0	203	20.3	0.0064	20.38	5112	511.2	514.6
	376	83	99	28	2	212	21.2	0.6724	20.38	5112	511.2	514.6
	377	78	94	29	4	205	20.5	0.0144	20.38	5121	512.1	514.6
	378	77	87	27	3	194	19.4	0.9604	20.38	5133	513.3	514.6
	379	80	85	27	3	195	19.5	0.7744	20.38	5163	516.3	514.6
	380	80	85	30	5	200	20	0.1444	20.38	5160	516	514.6
	381	57	87	29	13	186	18.6	3.1684	20.38	5136	513.6	514.6
	382	30	90	30	15	165	16.5	15.0544	20.38	5147	514.7	514.6
	383	30	88	30	16	164	16.4	15.8404	20.38	5180	518	514.6
	384	15	77	28	16	136	13.6	45.9684	20.38	5180	518	514.6
	385	15	88	32	25	160	16	19.1844	20.38	5206	520.6	514.6
	386	12	88	29	27	156	15.6	22.8484	20.38	5193	519.3	514.6
	387	26	87	30	30	173	17.3	9.4864	20.38	5216	521.6	514.6
	388	24	87	30	24	165	16.5	15.0544	20.38	5216	521.6	514.6
	389	33	89	29	25	176	17.6	7.7284	20.38	5204	520.4	514.6
	390	39	83	32	26	180	18	5.6644	20.38	5198	519.8	514.6
	391	58	81	32	31	202	20.2	0.0324	20.38	5181	518.1	514.6
	392	70	91	29	28	218	21.8	2.0164	20.38	5156	515.6	514.6
	393	102	90	29	22	243	24.3	15.3664	20.38	5125	512.5	514.6
	394	84	90	28	22	224	22.4	4.0804	20.38	5103	510.3	514.6
	395	84	82	28	24	218	21.8	2.0164	20.38	5097	509.7	514.6
	396	84	87	28	26	225	22.5	4.4944	20.38	5097	509.7	514.6
	397	84	86	30	29	229	22.9	6.3504	20.38	5097	509.7	514.6
	398	84	90	29	29	232	23.2	7.9524	20.38	5097	509.7	514.6
	399	84	85	29	23	221	22.1	2.9584	20.38	5097	509.7	514.6
	400	84	92	29	23	228	22.8	5.8564	20.38	5097	509.7	514.6
	401	80	88	29	28	225	22.5	4.4944	20.38	5097	509.7	514.6
	402	60	88	28	29	205	20.5	0.0144	20.38	5110	511	514.6
	403	55	87	29	26	197	19.7	0.4624	20.38	5107	510.7	514.6
	404	76	83	31	22	212	21.2	0.6724	20.38	5112	511.2	514.6
	405	83	85	29	22	219	21.9	2.3104	20.38	5102	510.2	514.6
	406	86	82	29	25	222	22.2	3.3124	20.38	5100	510	514.6
	407	77	67	29	29	202	20.2	0.0324	20.38	5130	513	514.6
	408	77	42	29	29	177	17.7	7.1824	20.38	5152	515.2	514.6
	409	62	15	22	24	123	12.3	65.2864	20.38	5152	515.2	514.6
	410	59	10	14	23	106	10.6	95.6484	20.38	5192	519.2	514.6
	411	74	9	9	23	115	11.5	78.8544	20.38	5228	522.8	514.6
	412	85	7	9	27	128	12.8	57.4564	20.38	5235	523.5	514.6
	413	85	20	7	27	139	13.9	41.9904	20.38	5175	517.5	514.6
	414	75	27	8	27	137	13.7	44.6224	20.38	5175	517.5	514.6
	415	56	50	15	22	143	14.3	36.9664	20.38	5211	521.1	514.6
	416	77	50	22	25	174	17.4	8.8804	20.38	5208	520.8	514.6
	417	80	60	26	25	191	19.1	1.6384	20.38	5172	517.2	514.6
	418	77	73	35	27	212	21.2	0.6724	20.38	5134	513.4	514.6
	419	67	98	43	24	232	23.2	7.9524	20.38	5110	511	514.6
	420	70	112	47	24	253	25.3	24.2064	20.38	5093	509.3	514.6
	421	72	85	47	27	231	23.1	7.3984	20.38	5093	509.3	514.6
	422	72	83	42	27	224	22.4	4.0804	20.38	5108	510.8	514.6
	423	71	90	39	27	227	22.7	5.3824	20.38	5108	510.8	514.6
	424	71	90	41	25	227	22.7	5.3824	20.38	5099	509.9	514.6
	425	81	97	49	27	254	25.4	25.2004	20.38	5099	509.9	514.6
	426	66	106	45	27	244	24.4	16.1604	20.38	5083	508.3	514.6
	427	65	99	45	24	233	23.3	8.5264	20.38	5077	507.7	514.6
	428	64	85	45	27	221	22.1	2.9584	20.38	5105	510.5	514.6
	429	78	87	42	27	234	23.4	9.1204	20.38	5090	509	514.6
	430	81	106	43	25	255	25.5	26.2144	20.38	5081	508.1	514.6
	431	76	106	49	25	256	25.6	27.2484	20.38	5064	506.4	514.6
	432	76	95	49	25	245	24.5	16.9744	20.38	5069	506.9	514.6
	433	64	95	44	26	229	22.9	6.3504	20.38	5069	506.9	514.6
	434	69	80	43	27	219	21.9	2.3104	20.38	5091	509.1	514.6
	435	67	91	46	24	228	22.8	5.8564	20.38	5082	508.2	514.6
	436	53	97	46	23	219	21.9	2.3104	20.38	5079	507.9	514.6
	437	27	101	45	23	196	19.6	0.6084	20.38	5096	509.6	514.6
	438	10	94	40	22	166	16.6	14.2884	20.38	5101	510.1	514.6
	439	10	89	41	23	163	16.3	16.6464	20.38	5133	513.3	514.6
	440	10	88	43	27	168	16.8	12.8164	20.38	5133	513.3	514.6
	441	14	94	45	22	175	17.5	8.2944	20.38	5143	514.3	514.6
	442	51	97	43	22	213	21.3	0.8464	20.38	5106	510.6	514.6
	443	40	96	40	26	202	20.2	0.0324	20.38	5100	510	514.6
	444	57	96	42	28	223	22.3	3.6864	20.38	5097	509.7	514.6
	445	64	88	42	29	223	22.3	3.6864	20.38	5100	510	514.6
	446	85	90	42	24	241	24.1	13.8384	20.38	5100	510	514.6
	447	85	96	44	24	249	24.9	20.4304	20.38	5081	508.1	514.6
	448	101	96	43	24	264	26.4	36.2404	20.38	5081	508.1	514.6
	449	85	98	40	24	247	24.7	18.6624	20.38	5072	507.2	514.6
	450	79	85	40	24	228	22.8	5.8564	20.38	5062	506.2	514.6
	451	82	90	43	25	240	24	13.1044	20.38	5083	508.3	514.6
	452	82	88	44	24	238	23.8	11.6964	20.38	5081	508.1	514.6
	453	90	88	44	24	246	24.6	17.8084	20.38	5081	508.1	514.6
	454	93	91	42	24	250	25	21.3444	20.38	5083	508.3	514.6
	455	94	92	41	24	251	25.1	22.2784	20.38	5080	508	514.6
	456	87	95	44	25	251	25.1	22.2784	20.38	5079	507.9	514.6
	457	86	93	43	20	242	24.2	14.5924	20.38	5080	508	514.6
	458	83	94	42	23	242	24.2	14.5924	20.38	5088	508.8	514.6
	459	92	94	42	18	246	24.6	17.8084	20.38	5093	509.3	514.6
	460	92	94	41	18	245	24.5	16.9744	20.38	5092	509.2	514.6
	461	90	94	41	13	238	23.8	11.6964	20.38	5092	509.2	514.6
	462	89	61	41	7	198	19.8	0.3364	20.38	5112	511.2	514.6
	463	79	40	43	6	168	16.8	12.8164	20.38	5128	512.8	514.6
	464	75	28	38	6	147	14.7	32.2624	20.38	5158	515.8	514.6
	465	80	5	32	0	117	11.7	75.3424	20.38	5193	519.3	514.6
	466	85	4	32	1	122	12.2	66.9124	20.38	5223	522.3	514.6
	467	81	2	22	1	106	10.6	95.6484	20.38	5231	523.1	514.6
	468	78	9	14	4	105	10.5	97.6144	20.38	5244	524.4	514.6
	469	79	37	6	6	128	12.8	57.4564	20.38	5248	524.8	514.6
	470	82	37	4	6	129	12.9	55.9504	20.38	5231	523.1	514.6
	471	82	50	4	14	150	15	28.9444	20.38	5199	519.9	514.6
	472	86	66	4	13	169	16.9	12.1104	20.38	5199	519.9	514.6
	473	79	81	10	13	183	18.3	4.3264	20.38	5215	521.5	514.6
	474	81	98	16	25	220	22	2.6244	20.38	5164	516.4	514.6
	475	83	100	27	25	235	23.5	9.7344	20.38	5177	517.7	514.6
	476	80	94	38	28	240	24	13.1044	20.38	5148	514.8	514.6
	477	80	87	39	30	236	23.6	10.3684	20.38	5156	515.6	514.6
	478	80	87	33	30	230	23	6.8644	20.38	5156	515.6	514.6
	479	88	90	26	24	228	22.8	5.8564	20.38	5144	514.4	514.6
	480	80	98	31	31	240	24	13.1044	20.38	5158	515.8	514.6
	481	80	99	31	32	242	24.2	14.5924	20.38	5116	511.6	514.6
	482	79	90	38	31	238	23.8	11.6964	20.38	5132	513.2	514.6
	483	89	89	32	31	241	24.1	13.8384	20.38	5111	511.1	514.6
	484	83	97	32	26	238	23.8	11.6964	20.38	5104	510.4	514.6
	485	79	96	28	26	229	22.9	6.3504	20.38	5099	509.9	514.6
	486	80	84	31	27	222	22.2	3.3124	20.38	5089	508.9	514.6
	487	80	83	33	27	223	22.3	3.6864	20.38	5100	510	514.6
	488	74	83	28	29	214	21.4	1.0404	20.38	5109	510.9	514.6
	489	74	85	28	29	216	21.6	1.4884	20.38	5121	512.1	514.6
	490	67	91	27	27	212	21.2	0.6724	20.38	5121	512.1	514.6
	491	46	87	30	27	190	19	1.9044	20.38	5111	511.1	514.6
	492	27	86	29	29	171	17.1	10.7584	20.38	5123	512.3	514.6
	493	15	88	31	29	163	16.3	16.6464	20.38	5136	513.6	514.6
	494	5	77	31	25	138	13.8	43.2964	20.38	5182	518.2	514.6
	495	15	80	31	25	151	15.1	27.8784	20.38	5210	521	514.6
	496	17	87	31	27	162	16.2	17.4724	20.38	5212	521.2	514.6
	497	22	92	29	27	170	17	11.4244	20.38	5212	521.2	514.6
	498	22	92	29	26	169	16.9	12.1104	20.38	5205	520.5	514.6
	499	41	83	27	26	177	17.7	7.1824	20.38	5205	520.5	514.6
	500	55	82	30	24	191	19.1	1.6384	20.38	5208	520.8	514.6
	501	61	85	30	29	205	20.5	0.0144	20.38	5198	519.8	514.6
	502	89	90	29	29	237	23.7	11.0224	20.38	5170	517	514.6
	503	84	84	28	29	225	22.5	4.4944	20.38	5185	518.5	514.6
	504	71	84	29	25	209	20.9	0.2704	20.38	5139	513.9	514.6
	505	71	91	29	25	216	21.6	1.4884	20.38	5154	515.4	514.6
	506	67	86	28	24	205	20.5	0.0144	20.38	5154	515.4	514.6
	507	67	91	27	27	212	21.2	0.6724	20.38	5165	516.5	514.6
	508	83	87	31	27	228	22.8	5.8564	20.38	5165	516.5	514.6
	509	87	87	29	24	227	22.7	5.3824	20.38	5145	514.5	514.6
	510	70	87	29	24	210	21	0.3844	20.38	5143	514.3	514.6
	511	56	89	29	24	198	19.8	0.3364	20.38	5123	512.3	514.6
	512	55	89	26	24	194	19.4	0.9604	20.38	5145	514.5	514.6
	513	55	82	31	27	195	19.5	0.7744	20.38	5148	514.8	514.6
	514	78	88	31	27	224	22.4	4.0804	20.38	5148	514.8	514.6
	515	91	88	31	29	239	23.9	12.3904	20.38	5123	512.3	514.6
	516	75	62	29	26	192	19.2	1.3924	20.38	5097	509.7	514.6
	517	59	27	31	27	144	14.4	35.7604	20.38	5120	512	514.6
	518	68	20	31	27	146	14.6	33.4084	20.38	5144	514.4	514.6
	519	74	20	28	27	149	14.9	30.0304	20.38	5172	517.2	514.6
	520	81	10	28	27	146	14.6	33.4084	20.38	5168	516.8	514.6
	521	78	14	21	27	140	14	40.7044	20.38	5161	516.1	514.6
	522	73	23	13	24	133	13.3	50.1264	20.38	5172	517.2	514.6
	523	73	24	8	24	129	12.9	55.9504	20.38	5172	517.2	514.6
	524	70	34	6	27	137	13.7	44.6224	20.38	5172	517.2	514.6
	525	69	45	6	25	145	14.5	34.5744	20.38	5178	517.8	514.6
	526	72	70	13	24	179	17.9	6.1504	20.38	5183	518.3	514.6
	527	74	89	14	24	201	20.1	0.0784	20.38	5182	518.2	514.6
	528	86	103	23	27	239	23.9	12.3904	20.38	5171	517.1	514.6
	529	74	103	33	27	237	23.7	11.0224	20.38	5123	512.3	514.6
	530	60	105	33	27	225	22.5	4.4944	20.38	5096	509.6	514.6
	531	65	92	37	26	220	22	2.6244	20.38	5125	512.5	514.6
	532	80	82	49	26	237	23.7	11.0224	20.38	5122	512.2	514.6
	533	85	91	45	26	247	24.7	18.6624	20.38	5096	509.6	514.6
	534	76	104	35	24	239	23.9	12.3904	20.38	5088	508.8	514.6
	535	66	109	35	24	234	23.4	9.1204	20.38	5108	510.8	514.6
	536	70	96	41	26	233	23.3	8.5264	20.38	5120	512	514.6
	537	75	84	48	26	233	23.3	8.5264	20.38	5126	512.6	514.6
	538	84	84	45	26	239	23.9	12.3904	20.38	5112	511.2	514.6
	539	84	89	44	27	244	24.4	16.1604	20.38	5101	510.1	514.6
	540	72	107	43	27	249	24.9	20.4304	20.38	5101	510.1	514.6
	541	70	104	43	26	243	24.3	15.3664	20.38	5101	510.1	514.6
	542	74	94	44	26	238	23.8	11.6964	20.38	5108	510.8	514.6
	543	64	86	49	26	225	22.5	4.4944	20.38	5133	513.3	514.6
	544	64	88	49	26	227	22.7	5.3824	20.38	5121	512.1	514.6
	545	60	97	44	25	226	22.6	4.9284	20.38	5121	512.1	514.6
	546	31	98	43	26	198	19.8	0.3364	20.38	5133	513.3	514.6
	547	18	94	43	21	176	17.6	7.7284	20.38	5125	512.5	514.6
	548	12	94	46	19	171	17.1	10.7584	20.38	5196	519.6	514.6
	549	27	90	44	21	182	18.2	4.7524	20.38	5223	522.3	514.6
	550	33	84	41	15	173	17.3	9.4864	20.38	5229	522.9	514.6
	551	33	98	42	14	187	18.7	2.8224	20.38	5222	522.2	514.6
	552	39	103	46	14	202	20.2	0.0324	20.38	5222	522.2	514.6
	553	57	92	46	10	205	20.5	0.0144	20.38	5179	517.9	514.6
	554	74	80	44	5	203	20.3	0.0064	20.38	5227	522.7	514.6
	555	88	92	42	2	224	22.4	4.0804	20.38	5226	522.6	514.6
	556	102	97	41	1	241	24.1	13.8384	20.38	5191	519.1	514.6
	557	102	98	41	2	243	24.3	15.3664	20.38	5185	518.5	514.6
	558	96	98	45	2	241	24.1	13.8384	20.38	5185	518.5	514.6
	559	84	85	43	2	214	21.4	1.0404	20.38	5179	517.9	514.6
	560	79	85	44	2	210	21	0.3844	20.38	5205	520.5	514.6
	561	83	93	42	8	226	22.6	4.9284	20.38	5212	521.2	514.6
	562	94	90	43	15	242	24.2	14.5924	20.38	5227	522.7	514.6
	563	95	96	44	22	257	25.7	28.3024	20.38	5192	519.2	514.6
	564	95	95	43	23	256	25.6	27.2484	20.38	5176	517.6	514.6
	565	85	92	43	23	243	24.3	15.3664	20.38	5176	517.6	514.6
	566	85	91	41	29	246	24.6	17.8084	20.38	5184	518.4	514.6
	567	80	91	43	29	243	24.3	15.3664	20.38	5178	517.8	514.6
	568	86	90	43	23	242	24.2	14.5924	20.38	5168	516.8	514.6
	569	82	95	43	25	245	24.5	16.9744	20.38	5149	514.9	514.6
	570	85	95	42	23	245	24.5	16.9744	20.38	5127	512.7	514.6
	571	78	77	41	31	227	22.7	5.3824	20.38	5139	513.9	514.6
	572	77	40	39	29	185	18.5	3.5344	20.38	5130	513	514.6
	573	77	22	43	24	166	16.6	14.2884	20.38	5134	513.4	514.6
	574	84	10	42	25	161	16.1	18.3184	20.38	5136	513.6	514.6
	575	81	6.5	42	25	154.5	15.45	24.3049	20.38	5133	513.3	514.6
	576	79	0	38	23	140	14	40.7044	20.38	5148	514.8	514.6
	577	77	7	31	29	144	14.4	35.7604	20.38	5176	517.6	514.6
	578	80	13	31	26	150	15	28.9444	20.38	5179	517.9	514.6
	579	80	46	14	21	161	16.1	18.3184	20.38	5145	514.5	514.6
	580	81	58	10	28	177	17.7	7.1824	20.38	5145	514.5	514.6
	581	84	58	10	28	180	18	5.6644	20.38	5158	515.8	514.6
	582	84	63	1	28	176	17.6	7.7284	20.38	5136	513.6	514.6
	583	85	99	2	26	212	21.2	0.6724	20.38	5142	514.2	514.6
	584	85	103	8	23	219	21.9	2.3104	20.38	5138	513.8	514.6
	585	84	95	22	23	224	22.4	4.0804	20.38	5144	514.4	514.6
	586	83	88	29	24	224	22.4	4.0804	20.38	5167	516.7	514.6
	587	83	90	32	28	233	23.3	8.5264	20.38	5158	515.8	514.6
	588	80	92	38	27	237	23.7	11.0224	20.38	5138	513.8	514.6
	589	80	98	31	22	231	23.1	7.3984	20.38	5145	514.5	514.6
	590	83	98	26	24	231	23.1	7.3984	20.38	5145	514.5	514.6
	591	80	100	26	26	232	23.2	7.9524	20.38	5165	516.5	514.6
	592	80	96	30	27	233	23.3	8.5264	20.38	5178	517.8	514.6
	593	79	91	35	27	232	23.2	7.9524	20.38	5176	517.6	514.6
	594	74	91	35	29	229	22.9	6.3504	20.38	5156	515.6	514.6
	595	83	89	32	24	228	22.8	5.8564	20.38	5167	516.7	514.6
	596	83	91	25	24	223	22.3	3.6864	20.38	5178	517.8	514.6
	597	78	91	29	24	222	22.2	3.3124	20.38	5178	517.8	514.6
	598	78	82	31	27	218	21.8	2.0164	20.38	5159	515.9	514.6
	599	67	92	27	26	212	21.2	0.6724	20.38	5163	516.3	514.6
	600	48	91	27	27	193	19.3	1.1664	20.38	5138	513.8	514.6
	601	21	87	27	22	157	15.7	21.9024	20.38	5155	515.5	514.6
	602	12	89	28	24	153	15.3	25.8064	20.38	5175	517.5	514.6
	603	7	91	29	27	154	15.4	24.8004	20.38	5181	518.1	514.6
	604	19	86	29	27	161	16.1	18.3184	20.38	5173	517.3	514.6
	605	19	89	29	24	161	16.1	18.3184	20.38	5176	517.6	514.6
	606	17	88	29	24	158	15.8	20.9764	20.38	5176	517.6	514.6
	607	28	79	29	23	159	15.9	20.0704	20.38	5163	516.3	514.6
	608	38	92	29	30	189	18.9	2.1904	20.38	5163	516.3	514.6
	609	57	92	30	29	208	20.8	0.1764	20.38	5175	517.5	514.6
	610	80	82	30	27	219	21.9	2.3104	20.38	5139	513.9	514.6
	611	94	87	29	25	235	23.5	9.7344	20.38	5133	513.3	514.6
	612	94	84	29	24	231	23.1	7.3984	20.38	5095	509.5	514.6
	613	72	91	29	27	219	21.9	2.3104	20.38	5095	509.5	514.6
	614	59	87	31	27	204	20.4	0.0004	20.38	5113	511.3	514.6
	615	54	88	29	27	198	19.8	0.3364	20.38	5124	512.4	514.6
	616	70	78	29	26	203	20.3	0.0064	20.38	5164	516.4	514.6
	617	82	85	29	23	219	21.9	2.3104	20.38	5127	512.7	514.6
	618	90	85	27	26	228	22.8	5.8564	20.38	5103	510.3	514.6
	619	75	92	28	26	221	22.1	2.9584	20.38	5101	510.1	514.6
	620	66	92	28	24	210	21	0.3844	20.38	5099	509.9	514.6
	621	63	81	29	24	197	19.7	0.4624	20.38	5104	510.4	514.6
	622	72	89	29	23	213	21.3	0.8464	20.38	5111	511.1	514.6
	623	81	92	30	24	227	22.7	5.3824	20.38	5119	511.9	514.6
	624	83	80	28	24	215	21.5	1.2544	20.38	5113	511.3	514.6
	625	71	58	29	25	183	18.3	4.3264	20.38	5118	511.8	514.6
	626	60	30	29	25	144	14.4	35.7604	20.38	5106	510.6	514.6
	627	60	30	29	22	141	14.1	39.4384	20.38	5132	513.2	514.6
	628	67	20	29	28	144	14.4	35.7604	20.38	5132	513.2	514.6
	629	85	7	29	27	148	14.8	31.1364	20.38	5155	515.5	514.6
	630	87	11	27	27	152	15.2	26.8324	20.38	5145	514.5	514.6
	631	72	23	29	24	148	14.8	31.1364	20.38	5140	514	514.6
	632	72	17	24	24	137	13.7	44.6224	20.38	5152	515.2	514.6
	633	64	34	15	26	139	13.9	41.9904	20.38	5152	515.2	514.6
	634	64	48	15	25	152	15.2	26.8324	20.38	5153	515.3	514.6
	635	72	66	8	25	171	17.1	10.7584	20.38	5154	515.4	514.6
	636	81	66	9	25	181	18.1	5.1984	20.38	5144	514.4	514.6
	637	81	86	7	22	196	19.6	0.6084	20.38	5132	513.2	514.6
	638	68	105	13	19	205	20.5	0.0144	20.38	5132	513.2	514.6
	639	74	106	16	21	217	21.7	1.7424	20.38	5106	510.6	514.6
	640	74	85	24	19	202	20.2	0.0324	20.38	5127	512.7	514.6
	641	78	77	35	15	205	20.5	0.0144	20.38	5152	515.2	514.6
	642	71	90	35	15	211	21.1	0.5184	20.38	5167	516.7	514.6
	643	75	103	42	5	225	22.5	4.4944	20.38	5143	514.3	514.6
	644	74	104	49	7	234	23.4	9.1204	20.38	5129	512.9	514.6
	645	73	95	45	7	220	22	2.6244	20.38	5133	513.3	514.6
	646	65	84	37	1	187	18.7	2.8224	20.38	5164	516.4	514.6
	647	76	82	41	2	201	20.1	0.0784	20.38	5158	515.8	514.6
	648	82	98	48	2	230	23	6.8644	20.38	5181	518.1	514.6
	649	67	98	45	2	212	21.2	0.6724	20.38	5140	514	514.6
	650	67	107	45	2	221	22.1	2.9584	20.38	5159	515.9	514.6
	651	70	107	44	13	234	23.4	9.1204	20.38	5159	515.9	514.6
	652	61	89	43	11	204	20.4	0.0004	20.38	5164	516.4	514.6
	653	61	92	43	20	216	21.6	1.4884	20.38	5160	516	514.6
	654	64	92	48	25	229	22.9	6.3504	20.38	5160	516	514.6
	655	36	99	48	28	211	21.1	0.5184	20.38	5149	514.9	514.6
	656	15	106	44	28	193	19.3	1.1664	20.38	5153	515.3	514.6
	657	12	93	43	33	181	18.1	5.1984	20.38	5174	517.4	514.6
	658	15	79	43	28	165	16.5	15.0544	20.38	5174	517.4	514.6
	659	17	95	46	24	182	18.2	4.7524	20.38	5168	516.8	514.6
	660	34	95	46	27	202	20.2	0.0324	20.38	5145	514.5	514.6
	661	34	100	45	29	208	20.8	0.1764	20.38	5121	512.1	514.6
	662	49	97	42	29	217	21.7	1.7424	20.38	5121	512.1	514.6
	663	58	90	41	28	217	21.7	1.7424	20.38	5113	511.3	514.6
	664	76	93	43	28	240	24	13.1044	20.38	5098	509.8	514.6
	665	91	94	43	27	255	25.5	26.2144	20.38	5110	511	514.6
	666	98	95	44	29	266	26.6	38.6884	20.38	5095	509.5	514.6
	667	85	95	44	29	253	25.3	24.2064	20.38	5097	509.7	514.6
	668	79	97	42	27	245	24.5	16.9744	20.38	5091	509.1	514.6
	669	79	85	42	27	233	23.3	8.5264	20.38	5105	510.5	514.6
	670	82	89	43	27	241	24.1	13.8384	20.38	5105	510.5	514.6
	671	91	96	42	24	253	25.3	24.2064	20.38	5098	509.8	514.6
	672	97	90	44	24	255	25.5	26.2144	20.38	5133	513.3	514.6
	673	92	90	42	24	248	24.8	19.5364	20.38	5119	511.9	514.6
	674	83	91	43	24	241	24.1	13.8384	20.38	5133	513.3	514.6
	675	81	96	43	22	242	24.2	14.5924	20.38	5157	515.7	514.6
	676	84	93	43	24	244	24.4	16.1604	20.38	5169	516.9	514.6
	677	91	88	43	29	251	25.1	22.2784	20.38	5157	515.7	514.6
	678	91	99	42	31	263	26.3	35.0464	20.38	5150	515	514.6
	679	87	90	43	27	247	24.7	18.6624	20.38	5150	515	514.6
	680	83	64	42	27	216	21.6	1.4884	20.38	5171	517.1	514.6
	681	78	36	43	27	184	18.4	3.9204	20.38	5184	518.4	514.6
	682	84	36	40	27	187	18.7	2.8224	20.38	5216	521.6	514.6
	683	84	20	40	28	172	17.2	10.1124	20.38	5223	522.3	514.6
	684	83	12	41	29	165	16.5	15.0544	20.38	5242	524.2	514.6
	685	82	0	43	25	150	15	28.9444	20.38	5234	523.4	514.6
	686	80	6	41	25	152	15.2	26.8324	20.38	5248	524.8	514.6
	687	80	7	41	25	153	15.3	25.8064	20.38	5221	522.1	514.6
	688	80	39	38	24	181	18.1	5.1984	20.38	5228	522.8	514.6
	689	78	46	32	24	180	18	5.6644	20.38	5228	522.8	514.6
	690	85	65	21	24	195	19.5	0.7744	20.38	5194	519.4	514.6
	691	85	65	16	27	193	19.3	1.1664	20.38	5160	516	514.6
	692	84	79	16	27	206	20.6	0.0484	20.38	5143	514.3	514.6
	693	85	98	7	26	216	21.6	1.4884	20.38	5117	511.7	514.6
	694	85	97	2	27	211	21.1	0.5184	20.38	5121	512.1	514.6
	695	84	87	6	25	202	20.2	0.0324	20.38	5134	513.4	514.6
	696	86	87	20	25	218	21.8	2.0164	20.38	5110	511	514.6
	697	84	96	20	23	223	22.3	3.6864	20.38	5111	511.1	514.6
	698	84	97	27	28	236	23.6	10.3684	20.38	5106	510.6	514.6
	699	89	98	36	29	252	25.2	23.2324	20.38	5106	510.6	514.6
	700	80	97	36	27	240	24	13.1044	20.38	5115	511.5	514.6
	701	80	89	38	27	234	23.4	9.1204	20.38	5111	511.1	514.6
	702	80	89	30	28	227	22.7	5.3824	20.38	5112	511.2	514.6
	703	80	89	26	26	221	22.1	2.9584	20.38	5123	512.3	514.6
	704	80	95	32	25	232	23.2	7.9524	20.38	5123	512.3	514.6
	705	80	87	37	26	230	23	6.8644	20.38	5120	512	514.6
	706	78	82	32	26	218	21.8	2.0164	20.38	5120	512	514.6
	707	81	86	26	26	219	21.9	2.3104	20.38	5123	512.3	514.6
	708	68	80	28	25	201	20.1	0.0784	20.38	5111	511.1	514.6
	709	68	92	28	26	214	21.4	1.0404	20.38	5108	510.8	514.6
	710	31	93	33	27	184	18.4	3.9204	20.38	5108	510.8	514.6
	711	20	87	34	27	168	16.8	12.8164	20.38	5108	510.8	514.6
	712	8	83	31	25	147	14.7	32.2624	20.38	5151	515.1	514.6
	713	10	86	27	26	149	14.9	30.0304	20.38	5204	520.4	514.6
	714	10	82	27	25	144	14.4	35.7604	20.38	5188	518.8	514.6
	715	20	92	31	24	167	16.7	13.5424	20.38	5163	516.3	514.6
	716	27	88	32	27	174	17.4	8.8804	20.38	5158	515.8	514.6
	717	38	94	31	25	188	18.8	2.4964	20.38	5144	514.4	514.6
	718	54	94	31	26	205	20.5	0.0144	20.38	5168	516.8	514.6
	719	66	81	28	26	201	20.1	0.0784	20.38	5155	515.5	514.6
	720	66	81	30	26	203	20.3	0.0064	20.38	5141	514.1	514.6
	721	83	85	30	23	221	22.1	2.9584	20.38	5141	514.1	514.6
	722	74	82	31	24	211	21.1	0.5184	20.38	5130	513	514.6
	723	50	77	31	24	182	18.2	4.7524	20.38	5102	510.2	514.6
	724	57	85	29	24	195	19.5	0.7744	20.38	5131	513.1	514.6
	725	79	87	30	28	224	22.4	4.0804	20.38	5181	518.1	514.6
	726	91	88	30	28	237	23.7	11.0224	20.38	5157	515.7	514.6
	727	91	88	30	19	228	22.8	5.8564	20.38	5136	513.6	514.6
	728	88	88	27	19	222	22.2	3.3124	20.38	5136	513.6	514.6
	729	65	92	27	18	202	20.2	0.0324	20.38	5128	512.8	514.6
	730	55	88	27	18	188	18.8	2.4964	20.38	5152	515.2	514.6
	731	74	78	30	15	197	19.7	0.4624	20.38	5176	517.6	514.6
	732	83	88	28	9	208	20.8	0.1764	20.38	5197	519.7	514.6
	733	78	88	29	9	204	20.4	0.0004	20.38	5187	518.7	514.6
	734	70	82	29	8	189	18.9	2.1904	20.38	5188	518.8	514.6
	735	65	60	28	1	154	15.4	24.8004	20.38	5198	519.8	514.6
	736	64	29	28	1	122	12.2	66.9124	20.38	5254	525.4	514.6
	737	68	18	28	1	115	11.5	78.8544	20.38	5276	527.6	514.6
	738	68	8	29	0	105	10.5	97.6144	20.38	5281	528.1	514.6
	739	77	9	31	0	117	11.7	75.3424	20.38	5281	528.1	514.6
	740	83	9	30	3	125	12.5	62.0944	20.38	5287	528.7	514.6
	741	72	35	27	3	137	13.7	44.6224	20.38	5259	525.9	514.6
	742	57	18	27	17	119	11.9	71.9104	20.38	5250	525	514.6
	743	61	45	28	16	150	15	28.9444	20.38	5247	524.7	514.6
	744	80	58	23	20	181	18.1	5.1984	20.38	5240	524	514.6
	745	80	67	15	20	182	18.2	4.7524	20.38	5208	520.8	514.6
	746	72	67	9	30	178	17.8	6.6564	20.38	5208	520.8	514.6
	747	67	89	9	30	195	19.5	0.7744	20.38	5165	516.5	514.6
	748	66	111	7	24	208	20.8	0.1764	20.38	5132	513.2	514.6
	749	73	95	8	24	200	20	0.1444	20.38	5138	513.8	514.6
	750	76	86	13	21	196	19.6	0.6084	20.38	5136	513.6	514.6
	751	83	83	13	28	207	20.7	0.1024	20.38	5122	512.2	514.6
	752	83	103	22	28	236	23.6	10.3684	20.38	5088	508.8	514.6
	753	67	105	27	28	227	22.7	5.3824	20.38	5088	508.8	514.6
	754	62	105	36	22	225	22.5	4.4944	20.38	5098	509.8	514.6
	755	68	97	45	23	233	23.3	8.5264	20.38	5109	510.9	514.6
	756	75	81	46	28	230	23	6.8644	20.38	5120	512	514.6
	757	75	89	46	28	238	23.8	11.6964	20.38	5108	510.8	514.6
	758	78	110	43	28	259	25.9	30.4704	20.38	5108	510.8	514.6
	759	78	110	40	23	251	25.1	22.2784	20.38	5103	510.3	514.6
	760	70	103	40	23	236	23.6	10.3684	20.38	5103	510.3	514.6
	761	66	83	40	23	212	21.2	0.6724	20.38	5130	513	514.6
	762	65	79	40	25	209	20.9	0.2704	20.38	5154	515.4	514.6
	763	59	92	40	26	217	21.7	1.7424	20.38	5165	516.5	514.6
	764	34	100	40	29	203	20.3	0.0064	20.38	5157	515.7	514.6
	765	11	94	40	24	169	16.9	12.1104	20.38	5156	515.6	514.6
	766	15	94	40	24	173	17.3	9.4864	20.38	5193	519.3	514.6
	767	17	84	40	28	169	16.9	12.1104	20.38	5223	522.3	514.6
	768	17	86	40	30	173	17.3	9.4864	20.38	5219	521.9	514.6
	769	15	96	40	28	179	17.9	6.1504	20.38	5219	521.9	514.6
	770	38	97	45	23	203	20.3	0.0064	20.38	5226	522.6	514.6
	771	43	101	45	23	212	21.2	0.6724	20.38	5198	519.8	514.6
	772	59	93	45	22	219	21.9	2.3104	20.38	5175	517.5	514.6
	773	82	84	45	28	239	23.9	12.3904	20.38	5152	515.2	514.6
	774	82	92	41	29	244	24.4	16.1604	20.38	5148	514.8	514.6
	775	94	92	41	29	256	25.6	27.2484	20.38	5148	514.8	514.6
	776	104	96	42	24	266	26.6	38.6884	20.38	5116	511.6	514.6
	777	86	95	44	25	250	25	21.3444	20.38	5098	509.8	514.6
	778	89	88	43	25	245	24.5	16.9744	20.38	5112	511.2	514.6
	779	82	90	43	29	244	24.4	16.1604	20.38	5111	511.1	514.6
	780	90	90	41	23	244	24.4	16.1604	20.38	5101	510.1	514.6
	781	90	96	41	26	253	25.3	24.2064	20.38	5092	509.2	514.6
	782	99	96	44	26	265	26.5	37.4544	20.38	5092	509.2	514.6
	783	90	96	43	28	257	25.7	28.3024	20.38	5083	508.3	514.6
	784	89	98	43	29	259	25.9	30.4704	20.38	5079	507.9	514.6
	785	85	86	41	29	241	24.1	13.8384	20.38	5094	509.4	514.6
	786	85	97	43	29	254	25.4	25.2004	20.38	5083	508.3	514.6
	787	86	88	44	27	245	24.5	16.9744	20.38	5083	508.3	514.6
	788	90	92	45	23	250	25	21.3444	20.38	5097	509.7	514.6
	789	82	78	42	29	231	23.1	7.3984	20.38	5075	507.5	514.6
	790	80	78	42	27	227	22.7	5.3824	20.38	5083	508.3	514.6
	791	83	44	42	24	193	19.3	1.1664	20.38	5108	510.8	514.6
	792	83	20	43	23	169	16.9	12.1104	20.38	5120	512	514.6
	793	84	12	43	23	162	16.2	17.4724	20.38	5120	512	514.6
	794	86	6	43	29	164	16.4	15.8404	20.38	5135	513.5	514.6
	795	84	0	41	29	154	15.4	24.8004	20.38	5126	512.6	514.6
	796	80	11	41	29	161	16.1	18.3184	20.38	5134	513.4	514.6
	797	83	11	42	26	162	16.2	17.4724	20.38	5112	511.2	514.6
	798	83	39	42	27	191	19.1	1.6384	20.38	5112	511.2	514.6
	799	85	49	42	27	203	20.3	0.0064	20.38	5112	511.2	514.6
	800	81	58	37	28	204	20.4	0.0004	20.38	5087	508.7	514.6
							16311.8	11330.4		4116862
							mean square error	3.76			Voltage average	514.6
